# Supplementary material for: Mutational Biases Influence Parallel Adaptation
Source: Mol Biol Evol. 2017 Jun 22;34(9):2163–72. doi: 10.1093/molbev/msx180 (PMC5850294; doi:10.1093/molbev/msx180)
Supplement: Supplementary Data [file msx180_Supp.zip]

Archive with 5 entries (5 files):
- parallels_analysis.nb.txt
- parallels_table.csv.txt
- parallels_table_meta.csv.txt
- README.md.txt
- SupplementaryText.pdf
