# Supplementary material for: Mutational Biases Influence Parallel Adaptation
Source: Mol Biol Evol. 2017 Jun 22;34(9):2163–72. doi: 10.1093/molbev/msx180 (PMC5850294; doi:10.1093/molbev/msx180)
Supplement: Supplementary Data [file msx180_Supp.zip › parallels_analysis.nb.txt]

(* Content-type: application/vnd.wolfram.mathematica *)

(*** Wolfram Notebook File ***)
(* http://www.wolfram.com/nb *)

(* CreatedBy='Mathematica 10.2' *)

(*CacheID: 234*)
(* Internal cache information:
NotebookFileLineBreakTest
NotebookFileLineBreakTest
NotebookDataPosition[       158,          7]
NotebookDataLength[     78860,       2158]
NotebookOptionsPosition[     74771,       2022]
NotebookOutlinePosition[     75216,       2041]
CellTagsIndexPosition[     75173,       2038]
WindowFrame->Normal*)

(* Beginning of Notebook Content *)
Notebook[{
Cell["\<\
This notebook contains all the statistical analyses from the main text.\
\>", "Text",
 CellChangeTimes->{{3.69480169225572*^9, 3.6948017102353773`*^9}, 
   3.6954297192073517`*^9, 3.697136557181375*^9, {3.6971373937596607`*^9, 
   3.697137420293901*^9}}],

Cell["\<\
Set the working directory to the directory containing the directories \
\[OpenCurlyDoubleQuote]data\[CloseCurlyDoubleQuote] and \
\[OpenCurlyDoubleQuote]tables\[CloseCurlyDoubleQuote]:\
\>", "Text",
 CellChangeTimes->{{3.697137434613421*^9, 3.697137474821266*^9}}],

Cell[CellGroupData[{

Cell[BoxData[
 RowBox[{"SetDirectory", "[", 
  "\"\</Users/david/Documents/ParallelismNotebooks/parallelism/parallels_ms1/\
\>\"", "]"}]], "Input",
 CellChangeTimes->{3.694801757917782*^9, 3.697134364004456*^9}],

Cell[BoxData["\<\"/Users/david/Documents/ParallelismNotebooks/parallelism/\
parallels_ms1\"\>"], "Output",
 CellChangeTimes->{3.6948018773657923`*^9, 3.6948958868205357`*^9, 
  3.695425781098051*^9, 3.697128202749135*^9, 3.697134364640777*^9, 
  3.6971389151405993`*^9, 3.697198682527562*^9, 3.6978386091737556`*^9, 
  3.7016828382668743`*^9, 3.701724890575859*^9}]
}, Open  ]],

Cell["\<\
After setting the working directory, run all cells below (estimated runtime: \
15 minutes).\
\>", "Text",
 CellChangeTimes->{{3.6975646556110697`*^9, 3.697564656173613*^9}, {
  3.697564705285638*^9, 3.697564730974156*^9}}],

Cell[CellGroupData[{

Cell["Evaluate Null Hypothesis", "Subchapter",
 CellChangeTimes->{{3.6971367268812447`*^9, 3.697136733736925*^9}}],

Cell[CellGroupData[{

Cell["Utilities", "Section",
 CellChangeTimes->{{3.563376779427249*^9, 3.563376781238963*^9}}],

Cell["Standard Code", "Text",
 CellChangeTimes->{{3.5633772167123404`*^9, 3.563377228288624*^9}, {
  3.56346973757201*^9, 3.56346974021808*^9}}],

Cell[BoxData[
 RowBox[{
  RowBox[{"AACodeT", "=", 
   TagBox[
    RowBox[{"(", "\[NoBreak]", GridBox[{
       {
        RowBox[{"{", 
         RowBox[{"\"\<A\>\"", ",", "\"\<A\>\"", ",", "\"\<A\>\""}], "}"}], 
        "\"\<K\>\""},
       {
        RowBox[{"{", 
         RowBox[{"\"\<A\>\"", ",", "\"\<A\>\"", ",", "\"\<T\>\""}], "}"}], 
        "\"\<N\>\""},
       {
        RowBox[{"{", 
         RowBox[{"\"\<A\>\"", ",", "\"\<A\>\"", ",", "\"\<G\>\""}], "}"}], 
        "\"\<K\>\""},
       {
        RowBox[{"{", 
         RowBox[{"\"\<A\>\"", ",", "\"\<A\>\"", ",", "\"\<C\>\""}], "}"}], 
        "\"\<N\>\""},
       {
        RowBox[{"{", 
         RowBox[{"\"\<A\>\"", ",", "\"\<T\>\"", ",", "\"\<A\>\""}], "}"}], 
        "\"\<I\>\""},
       {
        RowBox[{"{", 
         RowBox[{"\"\<A\>\"", ",", "\"\<T\>\"", ",", "\"\<T\>\""}], "}"}], 
        "\"\<I\>\""},
       {
        RowBox[{"{", 
         RowBox[{"\"\<A\>\"", ",", "\"\<T\>\"", ",", "\"\<G\>\""}], "}"}], 
        "\"\<M\>\""},
       {
        RowBox[{"{", 
         RowBox[{"\"\<A\>\"", ",", "\"\<T\>\"", ",", "\"\<C\>\""}], "}"}], 
        "\"\<I\>\""},
       {
        RowBox[{"{", 
         RowBox[{"\"\<A\>\"", ",", "\"\<G\>\"", ",", "\"\<A\>\""}], "}"}], 
        "\"\<R\>\""},
       {
        RowBox[{"{", 
         RowBox[{"\"\<A\>\"", ",", "\"\<G\>\"", ",", "\"\<T\>\""}], "}"}], 
        "\"\<S\>\""},
       {
        RowBox[{"{", 
         RowBox[{"\"\<A\>\"", ",", "\"\<G\>\"", ",", "\"\<G\>\""}], "}"}], 
        "\"\<R\>\""},
       {
        RowBox[{"{", 
         RowBox[{"\"\<A\>\"", ",", "\"\<G\>\"", ",", "\"\<C\>\""}], "}"}], 
        "\"\<S\>\""},
       {
        RowBox[{"{", 
         RowBox[{"\"\<A\>\"", ",", "\"\<C\>\"", ",", "\"\<A\>\""}], "}"}], 
        "\"\<T\>\""},
       {
        RowBox[{"{", 
         RowBox[{"\"\<A\>\"", ",", "\"\<C\>\"", ",", "\"\<T\>\""}], "}"}], 
        "\"\<T\>\""},
       {
        RowBox[{"{", 
         RowBox[{"\"\<A\>\"", ",", "\"\<C\>\"", ",", "\"\<G\>\""}], "}"}], 
        "\"\<T\>\""},
       {
        RowBox[{"{", 
         RowBox[{"\"\<A\>\"", ",", "\"\<C\>\"", ",", "\"\<C\>\""}], "}"}], 
        "\"\<T\>\""},
       {
        RowBox[{"{", 
         RowBox[{"\"\<T\>\"", ",", "\"\<A\>\"", ",", "\"\<T\>\""}], "}"}], 
        "\"\<Y\>\""},
       {
        RowBox[{"{", 
         RowBox[{"\"\<T\>\"", ",", "\"\<A\>\"", ",", "\"\<C\>\""}], "}"}], 
        "\"\<Y\>\""},
       {
        RowBox[{"{", 
         RowBox[{"\"\<T\>\"", ",", "\"\<T\>\"", ",", "\"\<A\>\""}], "}"}], 
        "\"\<L\>\""},
       {
        RowBox[{"{", 
         RowBox[{"\"\<T\>\"", ",", "\"\<T\>\"", ",", "\"\<T\>\""}], "}"}], 
        "\"\<F\>\""},
       {
        RowBox[{"{", 
         RowBox[{"\"\<T\>\"", ",", "\"\<T\>\"", ",", "\"\<G\>\""}], "}"}], 
        "\"\<L\>\""},
       {
        RowBox[{"{", 
         RowBox[{"\"\<T\>\"", ",", "\"\<T\>\"", ",", "\"\<C\>\""}], "}"}], 
        "\"\<F\>\""},
       {
        RowBox[{"{", 
         RowBox[{"\"\<T\>\"", ",", "\"\<G\>\"", ",", "\"\<T\>\""}], "}"}], 
        "\"\<C\>\""},
       {
        RowBox[{"{", 
         RowBox[{"\"\<T\>\"", ",", "\"\<G\>\"", ",", "\"\<G\>\""}], "}"}], 
        "\"\<W\>\""},
       {
        RowBox[{"{", 
         RowBox[{"\"\<T\>\"", ",", "\"\<G\>\"", ",", "\"\<C\>\""}], "}"}], 
        "\"\<C\>\""},
       {
        RowBox[{"{", 
         RowBox[{"\"\<T\>\"", ",", "\"\<C\>\"", ",", "\"\<A\>\""}], "}"}], 
        "\"\<S\>\""},
       {
        RowBox[{"{", 
         RowBox[{"\"\<T\>\"", ",", "\"\<C\>\"", ",", "\"\<T\>\""}], "}"}], 
        "\"\<S\>\""},
       {
        RowBox[{"{", 
         RowBox[{"\"\<T\>\"", ",", "\"\<C\>\"", ",", "\"\<G\>\""}], "}"}], 
        "\"\<S\>\""},
       {
        RowBox[{"{", 
         RowBox[{"\"\<T\>\"", ",", "\"\<C\>\"", ",", "\"\<C\>\""}], "}"}], 
        "\"\<S\>\""},
       {
        RowBox[{"{", 
         RowBox[{"\"\<G\>\"", ",", "\"\<A\>\"", ",", "\"\<A\>\""}], "}"}], 
        "\"\<E\>\""},
       {
        RowBox[{"{", 
         RowBox[{"\"\<G\>\"", ",", "\"\<A\>\"", ",", "\"\<T\>\""}], "}"}], 
        "\"\<D\>\""},
       {
        RowBox[{"{", 
         RowBox[{"\"\<G\>\"", ",", "\"\<A\>\"", ",", "\"\<G\>\""}], "}"}], 
        "\"\<E\>\""},
       {
        RowBox[{"{", 
         RowBox[{"\"\<G\>\"", ",", "\"\<A\>\"", ",", "\"\<C\>\""}], "}"}], 
        "\"\<D\>\""},
       {
        RowBox[{"{", 
         RowBox[{"\"\<G\>\"", ",", "\"\<T\>\"", ",", "\"\<A\>\""}], "}"}], 
        "\"\<V\>\""},
       {
        RowBox[{"{", 
         RowBox[{"\"\<G\>\"", ",", "\"\<T\>\"", ",", "\"\<T\>\""}], "}"}], 
        "\"\<V\>\""},
       {
        RowBox[{"{", 
         RowBox[{"\"\<G\>\"", ",", "\"\<T\>\"", ",", "\"\<G\>\""}], "}"}], 
        "\"\<V\>\""},
       {
        RowBox[{"{", 
         RowBox[{"\"\<G\>\"", ",", "\"\<T\>\"", ",", "\"\<C\>\""}], "}"}], 
        "\"\<V\>\""},
       {
        RowBox[{"{", 
         RowBox[{"\"\<G\>\"", ",", "\"\<G\>\"", ",", "\"\<A\>\""}], "}"}], 
        "\"\<G\>\""},
       {
        RowBox[{"{", 
         RowBox[{"\"\<G\>\"", ",", "\"\<G\>\"", ",", "\"\<T\>\""}], "}"}], 
        "\"\<G\>\""},
       {
        RowBox[{"{", 
         RowBox[{"\"\<G\>\"", ",", "\"\<G\>\"", ",", "\"\<G\>\""}], "}"}], 
        "\"\<G\>\""},
       {
        RowBox[{"{", 
         RowBox[{"\"\<G\>\"", ",", "\"\<G\>\"", ",", "\"\<C\>\""}], "}"}], 
        "\"\<G\>\""},
       {
        RowBox[{"{", 
         RowBox[{"\"\<G\>\"", ",", "\"\<C\>\"", ",", "\"\<A\>\""}], "}"}], 
        "\"\<A\>\""},
       {
        RowBox[{"{", 
         RowBox[{"\"\<G\>\"", ",", "\"\<C\>\"", ",", "\"\<T\>\""}], "}"}], 
        "\"\<A\>\""},
       {
        RowBox[{"{", 
         RowBox[{"\"\<G\>\"", ",", "\"\<C\>\"", ",", "\"\<G\>\""}], "}"}], 
        "\"\<A\>\""},
       {
        RowBox[{"{", 
         RowBox[{"\"\<G\>\"", ",", "\"\<C\>\"", ",", "\"\<C\>\""}], "}"}], 
        "\"\<A\>\""},
       {
        RowBox[{"{", 
         RowBox[{"\"\<C\>\"", ",", "\"\<A\>\"", ",", "\"\<A\>\""}], "}"}], 
        "\"\<Q\>\""},
       {
        RowBox[{"{", 
         RowBox[{"\"\<C\>\"", ",", "\"\<A\>\"", ",", "\"\<T\>\""}], "}"}], 
        "\"\<H\>\""},
       {
        RowBox[{"{", 
         RowBox[{"\"\<C\>\"", ",", "\"\<A\>\"", ",", "\"\<G\>\""}], "}"}], 
        "\"\<Q\>\""},
       {
        RowBox[{"{", 
         RowBox[{"\"\<C\>\"", ",", "\"\<A\>\"", ",", "\"\<C\>\""}], "}"}], 
        "\"\<H\>\""},
       {
        RowBox[{"{", 
         RowBox[{"\"\<C\>\"", ",", "\"\<T\>\"", ",", "\"\<A\>\""}], "}"}], 
        "\"\<L\>\""},
       {
        RowBox[{"{", 
         RowBox[{"\"\<C\>\"", ",", "\"\<T\>\"", ",", "\"\<T\>\""}], "}"}], 
        "\"\<L\>\""},
       {
        RowBox[{"{", 
         RowBox[{"\"\<C\>\"", ",", "\"\<T\>\"", ",", "\"\<G\>\""}], "}"}], 
        "\"\<L\>\""},
       {
        RowBox[{"{", 
         RowBox[{"\"\<C\>\"", ",", "\"\<T\>\"", ",", "\"\<C\>\""}], "}"}], 
        "\"\<L\>\""},
       {
        RowBox[{"{", 
         RowBox[{"\"\<C\>\"", ",", "\"\<G\>\"", ",", "\"\<A\>\""}], "}"}], 
        "\"\<R\>\""},
       {
        RowBox[{"{", 
         RowBox[{"\"\<C\>\"", ",", "\"\<G\>\"", ",", "\"\<T\>\""}], "}"}], 
        "\"\<R\>\""},
       {
        RowBox[{"{", 
         RowBox[{"\"\<C\>\"", ",", "\"\<G\>\"", ",", "\"\<G\>\""}], "}"}], 
        "\"\<R\>\""},
       {
        RowBox[{"{", 
         RowBox[{"\"\<C\>\"", ",", "\"\<G\>\"", ",", "\"\<C\>\""}], "}"}], 
        "\"\<R\>\""},
       {
        RowBox[{"{", 
         RowBox[{"\"\<C\>\"", ",", "\"\<C\>\"", ",", "\"\<A\>\""}], "}"}], 
        "\"\<P\>\""},
       {
        RowBox[{"{", 
         RowBox[{"\"\<C\>\"", ",", "\"\<C\>\"", ",", "\"\<T\>\""}], "}"}], 
        "\"\<P\>\""},
       {
        RowBox[{"{", 
         RowBox[{"\"\<C\>\"", ",", "\"\<C\>\"", ",", "\"\<G\>\""}], "}"}], 
        "\"\<P\>\""},
       {
        RowBox[{"{", 
         RowBox[{"\"\<C\>\"", ",", "\"\<C\>\"", ",", "\"\<C\>\""}], "}"}], 
        "\"\<P\>\""}
      },
      GridBoxAlignment->{
       "Columns" -> {{Center}}, "ColumnsIndexed" -> {}, 
        "Rows" -> {{Baseline}}, "RowsIndexed" -> {}},
      GridBoxSpacings->{"Columns" -> {
          Offset[0.27999999999999997`], {
           Offset[0.7]}, 
          Offset[0.27999999999999997`]}, "ColumnsIndexed" -> {}, "Rows" -> {
          Offset[0.2], {
           Offset[0.4]}, 
          Offset[0.2]}, "RowsIndexed" -> {}}], "\[NoBreak]", ")"}],
    Function[BoxForm`e$, 
     MatrixForm[BoxForm`e$]]]}], ";"}]], "Input",
 CellChangeTimes->{{3.563377204939283*^9, 3.563377237695045*^9}, 
   3.563377357210264*^9, {3.56337740483764*^9, 3.5633774451398697`*^9}, 
   3.563469734679965*^9, {3.648410732117084*^9, 3.648410758899789*^9}}],

Cell[CellGroupData[{

Cell[BoxData[
 RowBox[{"AAList", "=", 
  RowBox[{"{", 
   RowBox[{
   "\"\<A\>\"", ",", "\"\<C\>\"", ",", "\"\<D\>\"", ",", "\"\<E\>\"", ",", 
    "\"\<F\>\"", ",", "\"\<G\>\"", ",", "\"\<H\>\"", ",", "\"\<I\>\"", ",", 
    "\"\<K\>\"", ",", "\"\<L\>\"", ",", "\"\<M\>\"", ",", "\"\<N\>\"", ",", 
    "\"\<P\>\"", ",", "\"\<Q\>\"", ",", "\"\<R\>\"", ",", "\"\<S\>\"", ",", 
    "\"\<T\>\"", ",", "\"\<V\>\"", ",", "\"\<W\>\"", ",", "\"\<Y\>\""}], 
   "}"}], " "}]], "Input"],

Cell[BoxData[
 RowBox[{"{", 
  RowBox[{"\<\"A\"\>", ",", "\<\"C\"\>", ",", "\<\"D\"\>", ",", "\<\"E\"\>", 
   ",", "\<\"F\"\>", ",", "\<\"G\"\>", ",", "\<\"H\"\>", ",", "\<\"I\"\>", 
   ",", "\<\"K\"\>", ",", "\<\"L\"\>", ",", "\<\"M\"\>", ",", "\<\"N\"\>", 
   ",", "\<\"P\"\>", ",", "\<\"Q\"\>", ",", "\<\"R\"\>", ",", "\<\"S\"\>", 
   ",", "\<\"T\"\>", ",", "\<\"V\"\>", ",", "\<\"W\"\>", ",", "\<\"Y\"\>"}], 
  "}"}]], "Output",
 CellChangeTimes->{{3.6971380655287437`*^9, 3.697138075050509*^9}, 
   3.697198682689481*^9, 3.6978386212051973`*^9, 3.701683252454026*^9, 
   3.701724890737403*^9}]
}, Open  ]],

Cell[BoxData[{
 RowBox[{
  RowBox[{"Mut", "=", 
   RowBox[{"Table", "[", 
    RowBox[{
     RowBox[{"If", "[", 
      RowBox[{
       RowBox[{
        RowBox[{"HammingDistance", "[", 
         RowBox[{
          RowBox[{"AACodeT", "[", 
           RowBox[{"[", 
            RowBox[{"i", ",", "1"}], "]"}], "]"}], ",", 
          RowBox[{"AACodeT", "[", 
           RowBox[{"[", 
            RowBox[{"j", ",", "1"}], "]"}], "]"}]}], "]"}], "\[Equal]", "1"}],
        ",", "1", ",", "0"}], "]"}], ",", 
     RowBox[{"{", 
      RowBox[{"i", ",", 
       RowBox[{"Length", "[", "AACodeT", "]"}]}], "}"}], ",", 
     RowBox[{"{", 
      RowBox[{"j", ",", 
       RowBox[{"Length", "[", "AACodeT", "]"}]}], "}"}]}], "]"}]}], 
  ";"}], "\[IndentingNewLine]", 
 RowBox[{
  RowBox[{"(*", 
   RowBox[{
    RowBox[{"Mut", "=", 
     RowBox[{"Mut", "/", 
      RowBox[{"Total", "[", 
       RowBox[{
        RowBox[{"Table", "[", 
         RowBox[{
          RowBox[{"1", "/", 
           RowBox[{"Length", "[", "AACodeT", "]"}]}], ",", 
          RowBox[{"{", 
           RowBox[{"Length", "[", "AACodeT", "]"}], "}"}]}], "]"}], ".", 
        "Mut"}], "]"}]}]}], ";"}], "*)"}]}]}], "Input",
 CellChangeTimes->{
  3.563199671992282*^9, {3.563199738875321*^9, 3.563199826806451*^9}, {
   3.563200044549158*^9, 3.5632000496512136`*^9}, {3.563200155795754*^9, 
   3.5632001586024113`*^9}, {3.563200204508918*^9, 3.56320020623685*^9}, {
   3.563200705776709*^9, 3.563200706855934*^9}, {3.563200754466373*^9, 
   3.5632007569780893`*^9}, 3.563377479206914*^9, {3.5633775732173*^9, 
   3.563377631259099*^9}, {3.5634853462448673`*^9, 3.563485381550324*^9}, {
   3.5634855523254137`*^9, 3.563485557565209*^9}, {3.563485681867318*^9, 
   3.5634856902041893`*^9}, {3.625244545603944*^9, 3.625244549049129*^9}, 
   3.69713806309376*^9}],

Cell[BoxData[
 RowBox[{
  RowBox[{"FirstDifference", "[", 
   RowBox[{"list1_", ",", "list2_"}], "]"}], ":=", 
  RowBox[{"Do", "[", "\[IndentingNewLine]", 
   RowBox[{
    RowBox[{"If", "[", 
     RowBox[{
      RowBox[{
       RowBox[{"list1", "[", 
        RowBox[{"[", "i", "]"}], "]"}], "\[NotEqual]", 
       RowBox[{"list2", "[", 
        RowBox[{"[", "i", "]"}], "]"}]}], ",", 
      RowBox[{"Return", "[", 
       RowBox[{"{", 
        RowBox[{"i", ",", 
         RowBox[{"list1", "[", 
          RowBox[{"[", "i", "]"}], "]"}]}], "}"}], "]"}], ",", 
      RowBox[{"{", "}"}]}], "]"}], ",", "\[IndentingNewLine]", 
    RowBox[{"{", 
     RowBox[{"i", ",", 
      RowBox[{"Length", "[", "list1", "]"}]}], "}"}]}], "]"}]}]], "Input"],

Cell[BoxData[
 RowBox[{
  RowBox[{"NucReplacement", "[", 
   RowBox[{"codon1_", ",", "codon2_"}], "]"}], ":=", 
  RowBox[{
   RowBox[{"{", 
    RowBox[{"codon1", ",", "codon2"}], "}"}], "[", 
   RowBox[{"[", 
    RowBox[{"All", ",", 
     RowBox[{
      RowBox[{"FirstDifference", "[", 
       RowBox[{"codon1", ",", "codon2"}], "]"}], "//", "First"}]}], "]"}], 
   "]"}]}]], "Input",
 CellChangeTimes->{{3.689350730359058*^9, 3.6893507986238003`*^9}}],

Cell[BoxData[{
 RowBox[{
  RowBox[{"Syn", "=", 
   RowBox[{"Table", "[", 
    RowBox[{
     RowBox[{"If", "[", 
      RowBox[{
       RowBox[{
        RowBox[{
         RowBox[{"AACodeT", "[", 
          RowBox[{"[", 
           RowBox[{"i", ",", "2"}], "]"}], "]"}], "\[Equal]", 
         RowBox[{"AACodeT", "[", 
          RowBox[{"[", 
           RowBox[{"j", ",", "2"}], "]"}], "]"}]}], "&&", 
        RowBox[{"i", "\[NotEqual]", "j"}]}], ",", "1", ",", "0"}], "]"}], ",", 
     RowBox[{"{", 
      RowBox[{"i", ",", 
       RowBox[{"Length", "[", "AACodeT", "]"}]}], "}"}], ",", 
     RowBox[{"{", 
      RowBox[{"j", ",", 
       RowBox[{"Length", "[", "AACodeT", "]"}]}], "}"}]}], "]"}]}], 
  ";"}], "\[IndentingNewLine]", 
 RowBox[{
  RowBox[{"NonSyn", "=", 
   RowBox[{"Table", "[", 
    RowBox[{
     RowBox[{"If", "[", 
      RowBox[{
       RowBox[{
        RowBox[{
         RowBox[{"AACodeT", "[", 
          RowBox[{"[", 
           RowBox[{"i", ",", "2"}], "]"}], "]"}], "!=", 
         RowBox[{"AACodeT", "[", 
          RowBox[{"[", 
           RowBox[{"j", ",", "2"}], "]"}], "]"}]}], "&&", 
        RowBox[{"i", "\[NotEqual]", "j"}]}], ",", "1", ",", "0"}], "]"}], ",", 
     RowBox[{"{", 
      RowBox[{"i", ",", 
       RowBox[{"Length", "[", "AACodeT", "]"}]}], "}"}], ",", 
     RowBox[{"{", 
      RowBox[{"j", ",", 
       RowBox[{"Length", "[", "AACodeT", "]"}]}], "}"}]}], "]"}]}], 
  ";"}]}], "Input"],

Cell[BoxData[{
 RowBox[{
  RowBox[{"Ti", "=", 
   RowBox[{"Table", "[", 
    RowBox[{
     RowBox[{"If", "[", 
      RowBox[{
       RowBox[{
        RowBox[{
         RowBox[{"Mut", "[", 
          RowBox[{"[", 
           RowBox[{"i", ",", "j"}], "]"}], "]"}], "\[Equal]", "1"}], "&&", 
        RowBox[{"MemberQ", "[", 
         RowBox[{
          RowBox[{"{", 
           RowBox[{
            RowBox[{"{", 
             RowBox[{"\"\<A\>\"", ",", "\"\<G\>\""}], "}"}], ",", 
            RowBox[{"{", 
             RowBox[{"\"\<C\>\"", ",", "\"\<T\>\""}], "}"}]}], "}"}], ",", 
          RowBox[{"Sort", "[", 
           RowBox[{"NucReplacement", "[", 
            RowBox[{
             RowBox[{"AACodeT", "[", 
              RowBox[{"[", 
               RowBox[{"i", ",", "1"}], "]"}], "]"}], ",", 
             RowBox[{"AACodeT", "[", 
              RowBox[{"[", 
               RowBox[{"j", ",", "1"}], "]"}], "]"}]}], "]"}], " ", "]"}]}], 
         " ", "]"}]}], ",", "1", ",", "0"}], " ", "]"}], ",", 
     RowBox[{"{", 
      RowBox[{"i", ",", 
       RowBox[{"Length", "[", "AACodeT", "]"}]}], "}"}], ",", 
     RowBox[{"{", 
      RowBox[{"j", ",", 
       RowBox[{"Length", "[", "AACodeT", "]"}]}], "}"}]}], "]"}]}], 
  ";"}], "\[IndentingNewLine]", 
 RowBox[{
  RowBox[{"Tv", "=", 
   RowBox[{"Table", "[", 
    RowBox[{
     RowBox[{"If", "[", 
      RowBox[{
       RowBox[{
        RowBox[{
         RowBox[{"Mut", "[", 
          RowBox[{"[", 
           RowBox[{"i", ",", "j"}], "]"}], "]"}], "\[Equal]", "1"}], "&&", 
        RowBox[{"!", 
         RowBox[{"MemberQ", "[", 
          RowBox[{
           RowBox[{"{", 
            RowBox[{
             RowBox[{"{", 
              RowBox[{"\"\<A\>\"", ",", "\"\<G\>\""}], "}"}], ",", 
             RowBox[{"{", 
              RowBox[{"\"\<C\>\"", ",", "\"\<T\>\""}], "}"}]}], "}"}], ",", 
           RowBox[{"Sort", "[", 
            RowBox[{"NucReplacement", "[", 
             RowBox[{
              RowBox[{"AACodeT", "[", 
               RowBox[{"[", 
                RowBox[{"i", ",", "1"}], "]"}], "]"}], ",", 
              RowBox[{"AACodeT", "[", 
               RowBox[{"[", 
                RowBox[{"j", ",", "1"}], "]"}], "]"}]}], "]"}], " ", "]"}]}], 
          " ", "]"}]}]}], ",", "1", ",", "0"}], " ", "]"}], ",", 
     RowBox[{"{", 
      RowBox[{"i", ",", 
       RowBox[{"Length", "[", "AACodeT", "]"}]}], "}"}], ",", 
     RowBox[{"{", 
      RowBox[{"j", ",", 
       RowBox[{"Length", "[", "AACodeT", "]"}]}], "}"}]}], "]"}]}], 
  ";"}]}], "Input",
 CellChangeTimes->{{3.689350577294701*^9, 3.689350588637982*^9}, {
  3.689350831449932*^9, 3.689350832030795*^9}, {3.689351216492416*^9, 
  3.68935130907944*^9}, {3.689351667942237*^9, 3.689351723459631*^9}, {
  3.689351765788501*^9, 3.689351827600148*^9}, {3.689351903781147*^9, 
  3.689351904170891*^9}}],

Cell[BoxData[{
 RowBox[{
  RowBox[{"toAAti", "=", 
   RowBox[{"Table", "[", 
    RowBox[{
     RowBox[{"Sum", "[", "\[IndentingNewLine]", 
      RowBox[{
       RowBox[{"If", "[", "\[IndentingNewLine]", 
        RowBox[{
         RowBox[{
          RowBox[{
           RowBox[{"Mut", "[", 
            RowBox[{"[", 
             RowBox[{"j", ",", "k"}], "]"}], "]"}], "\[Equal]", "1"}], "&&", 
          "\[IndentingNewLine]", 
          RowBox[{
           RowBox[{"AACodeT", "[", 
            RowBox[{"[", 
             RowBox[{"j", ",", "2"}], "]"}], "]"}], "!=", 
           RowBox[{"AACodeT", "[", 
            RowBox[{"[", 
             RowBox[{"k", ",", "2"}], "]"}], "]"}]}], "&&", 
          "\[IndentingNewLine]", 
          RowBox[{
           RowBox[{"AACodeT", "[", 
            RowBox[{"[", 
             RowBox[{"k", ",", "2"}], "]"}], "]"}], "==", 
           RowBox[{"AAList", "[", 
            RowBox[{"[", "i", "]"}], "]"}]}], "&&", "\[IndentingNewLine]", 
          RowBox[{"MemberQ", "[", 
           RowBox[{
            RowBox[{"{", 
             RowBox[{
              RowBox[{"{", 
               RowBox[{"\"\<A\>\"", ",", "\"\<G\>\""}], "}"}], ",", 
              RowBox[{"{", 
               RowBox[{"\"\<C\>\"", ",", "\"\<T\>\""}], "}"}]}], "}"}], ",", 
            RowBox[{"Sort", "[", 
             RowBox[{"NucReplacement", "[", 
              RowBox[{
               RowBox[{"AACodeT", "[", 
                RowBox[{"[", 
                 RowBox[{"j", ",", "1"}], "]"}], "]"}], ",", 
               RowBox[{"AACodeT", "[", 
                RowBox[{"[", 
                 RowBox[{"k", ",", "1"}], "]"}], "]"}]}], "]"}], " ", "]"}]}],
            " ", "]"}]}], ",", "\[IndentingNewLine]", "1", ",", "0"}], "]"}], 
       ",", 
       RowBox[{"{", 
        RowBox[{"k", ",", 
         RowBox[{"Length", "[", "AACodeT", "]"}]}], "}"}]}], "]"}], ",", 
     RowBox[{"{", 
      RowBox[{"i", ",", 
       RowBox[{"Length", "[", "AAList", "]"}]}], "}"}], ",", 
     RowBox[{"{", 
      RowBox[{"j", ",", 
       RowBox[{"Length", "[", "AACodeT", "]"}]}], "}"}]}], "]"}]}], 
  ";"}], "\[IndentingNewLine]", 
 RowBox[{
  RowBox[{"toAAtv", "=", 
   RowBox[{"Table", "[", 
    RowBox[{
     RowBox[{"Sum", "[", "\[IndentingNewLine]", 
      RowBox[{
       RowBox[{"If", "[", "\[IndentingNewLine]", 
        RowBox[{
         RowBox[{
          RowBox[{
           RowBox[{"Mut", "[", 
            RowBox[{"[", 
             RowBox[{"j", ",", "k"}], "]"}], "]"}], "\[Equal]", "1"}], "&&", 
          "\[IndentingNewLine]", 
          RowBox[{
           RowBox[{"AACodeT", "[", 
            RowBox[{"[", 
             RowBox[{"j", ",", "2"}], "]"}], "]"}], "!=", 
           RowBox[{"AACodeT", "[", 
            RowBox[{"[", 
             RowBox[{"k", ",", "2"}], "]"}], "]"}]}], "&&", 
          "\[IndentingNewLine]", 
          RowBox[{
           RowBox[{"AACodeT", "[", 
            RowBox[{"[", 
             RowBox[{"k", ",", "2"}], "]"}], "]"}], "==", 
           RowBox[{"AAList", "[", 
            RowBox[{"[", "i", "]"}], "]"}]}], "&&", "\[IndentingNewLine]", 
          RowBox[{"!", 
           RowBox[{"MemberQ", "[", 
            RowBox[{
             RowBox[{"{", 
              RowBox[{
               RowBox[{"{", 
                RowBox[{"\"\<A\>\"", ",", "\"\<G\>\""}], "}"}], ",", 
               RowBox[{"{", 
                RowBox[{"\"\<C\>\"", ",", "\"\<T\>\""}], "}"}]}], "}"}], ",", 
             
             RowBox[{"Sort", "[", 
              RowBox[{"NucReplacement", "[", 
               RowBox[{
                RowBox[{"AACodeT", "[", 
                 RowBox[{"[", 
                  RowBox[{"j", ",", "1"}], "]"}], "]"}], ",", 
                RowBox[{"AACodeT", "[", 
                 RowBox[{"[", 
                  RowBox[{"k", ",", "1"}], "]"}], "]"}]}], "]"}], " ", 
              "]"}]}], " ", "]"}]}]}], ",", "\[IndentingNewLine]", "1", ",", 
         "0"}], "]"}], ",", 
       RowBox[{"{", 
        RowBox[{"k", ",", 
         RowBox[{"Length", "[", "AACodeT", "]"}]}], "}"}]}], "]"}], ",", 
     RowBox[{"{", 
      RowBox[{"i", ",", 
       RowBox[{"Length", "[", "AAList", "]"}]}], "}"}], ",", 
     RowBox[{"{", 
      RowBox[{"j", ",", 
       RowBox[{"Length", "[", "AACodeT", "]"}]}], "}"}]}], "]"}]}], 
  ";"}]}], "Input",
 CellChangeTimes->{{3.6893541654352093`*^9, 3.689354409754512*^9}, 
   3.689354447025823*^9, {3.689354495776848*^9, 3.689354515741707*^9}, {
   3.689354793514249*^9, 3.689354814200802*^9}, {3.689355232797002*^9, 
   3.689355237747224*^9}}],

Cell[BoxData[
 RowBox[{
  RowBox[{"numneighborAA", "=", 
   RowBox[{"Total", "[", 
    FractionBox[
     RowBox[{"toAAti", "+", "toAAtv"}], 
     RowBox[{"Table", "[", 
      RowBox[{
       RowBox[{"Max", "[", 
        RowBox[{"{", 
         RowBox[{
          RowBox[{"(", 
           RowBox[{
            RowBox[{"toAAti", "[", 
             RowBox[{"[", 
              RowBox[{"i", ",", "j"}], "]"}], "]"}], "+", 
            RowBox[{"toAAtv", "[", 
             RowBox[{"[", 
              RowBox[{"i", ",", "j"}], "]"}], "]"}]}], ")"}], ",", "1"}], 
         "}"}], "]"}], ",", 
       RowBox[{"{", 
        RowBox[{"i", ",", 
         RowBox[{
          RowBox[{"Dimensions", "[", "toAAti", "]"}], "[", 
          RowBox[{"[", "1", "]"}], "]"}]}], "}"}], ",", 
       RowBox[{"{", 
        RowBox[{"j", ",", 
         RowBox[{
          RowBox[{"Dimensions", "[", "toAAti", "]"}], "[", 
          RowBox[{"[", "2", "]"}], "]"}]}], "}"}]}], "]"}]], "]"}]}], 
  ";"}]], "Input",
 CellChangeTimes->{{3.697138004110217*^9, 3.697138013404756*^9}}],

Cell["\<\
This calculates null hypotheses (2) and (3) from the main text:\
\>", "Text",
 CellChangeTimes->{{3.697137594172352*^9, 3.697137605219088*^9}, {
  3.6971377655459223`*^9, 3.697137775272246*^9}}],

Cell[BoxData[
 RowBox[{
  RowBox[{"randomnonsyn", "[", "filename_", "]"}], ":=", 
  RowBox[{"Module", "[", 
   RowBox[{
    RowBox[{"{", 
     RowBox[{"usage", ",", "positions", ",", "rates"}], "}"}], ",", 
    "\[IndentingNewLine]", 
    RowBox[{
     RowBox[{"usage", "=", 
      RowBox[{
       RowBox[{"Select", "[", 
        RowBox[{
         RowBox[{"Import", "[", 
          RowBox[{"filename", ",", "\"\<Table\>\""}], "]"}], ",", 
         RowBox[{
          RowBox[{
           RowBox[{"Length", "[", "#", "]"}], "\[Equal]", "5"}], "&"}]}], 
        "]"}], "[", 
       RowBox[{"[", 
        RowBox[{"All", ",", 
         RowBox[{"{", 
          RowBox[{"2", ",", "3"}], "}"}]}], "]"}], "]"}]}], ";", 
     "\[IndentingNewLine]", 
     RowBox[{"positions", "=", 
      RowBox[{"Flatten", "[", 
       RowBox[{
        RowBox[{"Table", "[", 
         RowBox[{
          RowBox[{"Position", "[", 
           RowBox[{"usage", ",", 
            RowBox[{"StringJoin", "[", 
             RowBox[{"AACodeT", "[", 
              RowBox[{"[", 
               RowBox[{"i", ",", "1"}], "]"}], "]"}], "]"}]}], "]"}], ",", 
          RowBox[{"{", 
           RowBox[{"i", ",", 
            RowBox[{"Length", "[", "AACodeT", "]"}]}], "}"}]}], "]"}], "[", 
        RowBox[{"[", 
         RowBox[{"All", ",", "All", ",", "1"}], "]"}], "]"}], "]"}]}], ";", 
     "\[IndentingNewLine]", 
     RowBox[{"rates", "=", 
      RowBox[{"usage", "[", 
       RowBox[{"[", 
        RowBox[{"positions", ",", "2"}], "]"}], "]"}]}], ";", 
     "\[IndentingNewLine]", 
     RowBox[{
      FractionBox[
       RowBox[{"Total", "[", 
        RowBox[{
         RowBox[{"(", 
          RowBox[{"NonSyn", " ", "Ti"}], ")"}], ".", "rates"}], "]"}], 
       RowBox[{"Total", "[", 
        RowBox[{
         RowBox[{"(", 
          RowBox[{"NonSyn", " ", "Tv"}], ")"}], ".", "rates"}], "]"}]], "//", 
      "N"}]}]}], "]"}]}]], "Input",
 CellChangeTimes->{{3.6971377801770477`*^9, 3.69713778366494*^9}, {
  3.6978385793259783`*^9, 3.697838580968136*^9}}],

Cell["\<\
This calculates null hypotheses (3) and (4) from the main text:\
\>", "Text",
 CellChangeTimes->{{3.69713778540805*^9, 3.69713779707199*^9}}],

Cell[BoxData[
 RowBox[{
  RowBox[{"randomaasubst", "[", "filename_", "]"}], ":=", 
  RowBox[{"Module", "[", 
   RowBox[{
    RowBox[{"{", 
     RowBox[{
     "usage", ",", "positions", ",", "rates", ",", "dist", ",", "frac", ",", 
      "ratio"}], "}"}], ",", "\[IndentingNewLine]", 
    RowBox[{
     RowBox[{"usage", "=", 
      RowBox[{
       RowBox[{"Select", "[", 
        RowBox[{
         RowBox[{"Import", "[", 
          RowBox[{"filename", ",", "\"\<Table\>\""}], "]"}], ",", 
         RowBox[{
          RowBox[{
           RowBox[{"Length", "[", "#", "]"}], "\[Equal]", "5"}], "&"}]}], 
        "]"}], "[", 
       RowBox[{"[", 
        RowBox[{"All", ",", 
         RowBox[{"{", 
          RowBox[{"2", ",", "3"}], "}"}]}], "]"}], "]"}]}], ";", 
     "\[IndentingNewLine]", 
     RowBox[{"positions", "=", 
      RowBox[{"Flatten", "[", 
       RowBox[{
        RowBox[{"Table", "[", 
         RowBox[{
          RowBox[{"Position", "[", 
           RowBox[{"usage", ",", 
            RowBox[{"StringJoin", "[", 
             RowBox[{"AACodeT", "[", 
              RowBox[{"[", 
               RowBox[{"i", ",", "1"}], "]"}], "]"}], "]"}]}], "]"}], ",", 
          RowBox[{"{", 
           RowBox[{"i", ",", 
            RowBox[{"Length", "[", "AACodeT", "]"}]}], "}"}]}], "]"}], "[", 
        RowBox[{"[", 
         RowBox[{"All", ",", "All", ",", "1"}], "]"}], "]"}], "]"}]}], ";", 
     "\[IndentingNewLine]", 
     RowBox[{"rates", "=", 
      RowBox[{"usage", "[", 
       RowBox[{"[", 
        RowBox[{"positions", ",", "2"}], "]"}], "]"}]}], ";", 
     "\[IndentingNewLine]", 
     RowBox[{"dist", "=", 
      RowBox[{"N", "[", 
       RowBox[{"rates", "/", 
        RowBox[{"Total", "[", "rates", "]"}]}], "]"}]}], ";", 
     "\[IndentingNewLine]", 
     RowBox[{"frac", "=", 
      RowBox[{"N", "[", 
       RowBox[{
        RowBox[{
         RowBox[{"Ceiling", "[", 
          FractionBox["toAAti", 
           RowBox[{"Table", "[", 
            RowBox[{
             RowBox[{"Max", "[", 
              RowBox[{"{", 
               RowBox[{
                RowBox[{"(", 
                 RowBox[{
                  RowBox[{"toAAti", "[", 
                   RowBox[{"[", 
                    RowBox[{"i", ",", "j"}], "]"}], "]"}], "+", 
                  RowBox[{"toAAtv", "[", 
                   RowBox[{"[", 
                    RowBox[{"i", ",", "j"}], "]"}], "]"}]}], ")"}], ",", 
                "1"}], "}"}], "]"}], ",", 
             RowBox[{"{", 
              RowBox[{"i", ",", 
               RowBox[{
                RowBox[{"Dimensions", "[", "toAAti", "]"}], "[", 
                RowBox[{"[", "1", "]"}], "]"}]}], "}"}], ",", 
             RowBox[{"{", 
              RowBox[{"j", ",", 
               RowBox[{
                RowBox[{"Dimensions", "[", "toAAti", "]"}], "[", 
                RowBox[{"[", "2", "]"}], "]"}]}], "}"}]}], "]"}]], "]"}], ".", 
         RowBox[{"DiagonalMatrix", "[", "\[IndentingNewLine]", 
          RowBox[{"1", "/", 
           RowBox[{"Table", "[", 
            RowBox[{
             RowBox[{"Max", "[", 
              RowBox[{
               RowBox[{"numneighborAA", "[", 
                RowBox[{"[", "i", "]"}], "]"}], ",", "1"}], "]"}], ",", 
             RowBox[{"{", 
              RowBox[{"i", ",", "61"}], "}"}]}], "]"}]}], "]"}], ".", 
         "dist"}], "//", "Total"}], "]"}]}], ";", "\[IndentingNewLine]", 
     RowBox[{"ratio", "=", 
      RowBox[{"frac", "/", 
       RowBox[{"(", 
        RowBox[{"1", "-", "frac"}], ")"}]}]}]}]}], "]"}]}]], "Input",
 CellChangeTimes->{{3.697139261514454*^9, 3.697139268360547*^9}}],

Cell["List of codon usage files:", "Text",
 CellChangeTimes->{{3.697138810544366*^9, 3.6971388193348017`*^9}}],

Cell[CellGroupData[{

Cell[BoxData[{
 RowBox[{
  RowBox[{"SetDirectory", "[", "\"\<data/codon_usage/\>\"", "]"}], 
  ";"}], "\[IndentingNewLine]", 
 RowBox[{"usages", "=", 
  RowBox[{"FileNames", "[", 
   RowBox[{"__", "~~", "\"\<.txt\>\""}], "]"}]}], "\[IndentingNewLine]", 
 RowBox[{
  RowBox[{"(", 
   RowBox[{"usages", "=", 
    RowBox[{
     RowBox[{
      RowBox[{"(", 
       RowBox[{"\"\<data/codon_usage/\>\"", "~~", "#"}], ")"}], "&"}], "/@", 
     "usages"}]}], ")"}], ";"}], "\[IndentingNewLine]", 
 RowBox[{
  RowBox[{"ResetDirectory", "[", "]"}], ";"}]}], "Input",
 CellChangeTimes->{
  3.697138831440133*^9, {3.697138873250126*^9, 3.697138885782062*^9}, {
   3.697138920543154*^9, 3.6971390195396633`*^9}}],

Cell[BoxData[
 RowBox[{"{", 
  RowBox[{"\<\"a_thaliana.txt\"\>", ",", "\<\"b_subtilis.txt\"\>", 
   ",", "\<\"c_cinerea.txt\"\>", ",", "\<\"chicken.txt\"\>", 
   ",", "\<\"e_coli.txt\"\>", ",", "\<\"fruitfly.txt\"\>", 
   ",", "\<\"hiv1.txt\"\>", ",", "\<\"human.txt\"\>", 
   ",", "\<\"lambda.txt\"\>", ",", "\<\"phiX174.txt\"\>", 
   ",", "\<\"rice.txt\"\>", ",", "\<\"uniform.txt\"\>", 
   ",", "\<\"yeast.txt\"\>"}], "}"}]], "Output",
 CellChangeTimes->{{3.6971388488763227`*^9, 3.697138886454543*^9}, {
   3.69713892671169*^9, 3.697138958197164*^9}, {3.6971390068735847`*^9, 
   3.697139021063209*^9}, 3.6971986831891108`*^9, 3.697838621740385*^9, 
   3.701683253019305*^9, 3.701724891270555*^9}]
}, Open  ]]
}, Closed]],

Cell[CellGroupData[{

Cell["Output", "Section",
 CellChangeTimes->{{3.697138087163323*^9, 3.697138088939147*^9}}],

Cell["Null (2) ti:tv ratio", "Text",
 CellChangeTimes->{{3.697139025331147*^9, 3.697139086362115*^9}, {
  3.697139277375085*^9, 3.697139280591178*^9}, {3.6971394597155247`*^9, 
  3.69713946713947*^9}}],

Cell[CellGroupData[{

Cell[BoxData[
 RowBox[{"randomnonsyn", "[", "\"\<data/codon_usage/uniform.txt\>\"", 
  "]"}]], "Input",
 CellChangeTimes->{{3.6971393977746696`*^9, 3.697139402964945*^9}}],

Cell[BoxData["0.42028985507246375`"], "Output",
 CellChangeTimes->{3.697139403555436*^9, 3.6971492636921673`*^9, 
  3.6971986833244467`*^9, 3.697838621840598*^9, 3.7016832639666224`*^9, 
  3.701724891370886*^9}]
}, Open  ]],

Cell["\<\
Null (3), ti:tv ratio for each codon usage, followed by the minimum and \
maximum ti:tv ratio across codon usages\
\>", "Text",
 CellChangeTimes->{{3.697139091658136*^9, 3.697139093489519*^9}, {
  3.6971391255615053`*^9, 3.697139166920499*^9}, {3.697139316118087*^9, 
  3.697139367021447*^9}, {3.697139433677477*^9, 3.697139444412003*^9}, {
  3.697139479156672*^9, 3.6971394819890223`*^9}}],

Cell[CellGroupData[{

Cell[BoxData[{
 RowBox[{"randomnonsyn", "/@", "usages"}], "\[IndentingNewLine]", 
 RowBox[{"{", 
  RowBox[{
   RowBox[{"Min", "[", "%", "]"}], ",", 
   RowBox[{"Max", "[", "%", "]"}]}], "}"}]}], "Input"],

Cell[BoxData[
 RowBox[{"{", 
  RowBox[{
  "0.4143581434785309`", ",", "0.4098847249975948`", ",", 
   "0.4147868428897943`", ",", "0.4069166392075658`", ",", 
   "0.4089719321628669`", ",", "0.40405561095274756`", ",", 
   "0.40439371761029297`", ",", "0.4060276968044038`", ",", 
   "0.4113131804634754`", ",", "0.40768512234457893`", ",", 
   "0.41842060336177905`", ",", "0.42028985507246375`", ",", 
   "0.4033391162831901`"}], "}"}]], "Output",
 CellChangeTimes->{3.6971394064504128`*^9, 3.6971986840498877`*^9, 
  3.697838622024918*^9, 3.701683264198316*^9, 3.7017248915462418`*^9}],

Cell[BoxData[
 RowBox[{"{", 
  RowBox[{"0.4033391162831901`", ",", "0.42028985507246375`"}], 
  "}"}]], "Output",
 CellChangeTimes->{3.6971394064504128`*^9, 3.6971986840498877`*^9, 
  3.697838622024918*^9, 3.701683264198316*^9, 3.70172489155497*^9}]
}, Open  ]],

Cell["\<\
Maximum is with uniform usage, so check just natural codon usages:\
\>", "Text",
 CellChangeTimes->{{3.697149342160844*^9, 3.697149368847054*^9}}],

Cell[CellGroupData[{

Cell[BoxData[
 RowBox[{"Complement", "[", 
  RowBox[{"usages", ",", 
   RowBox[{"{", "\"\<data/codon_usage/uniform.txt\>\"", "}"}]}], 
  "]"}]], "Input"],

Cell[BoxData[
 RowBox[{"{", 
  RowBox[{"\<\"data/codon_usage/a_thaliana.txt\"\>", 
   ",", "\<\"data/codon_usage/b_subtilis.txt\"\>", 
   ",", "\<\"data/codon_usage/c_cinerea.txt\"\>", 
   ",", "\<\"data/codon_usage/chicken.txt\"\>", 
   ",", "\<\"data/codon_usage/e_coli.txt\"\>", 
   ",", "\<\"data/codon_usage/fruitfly.txt\"\>", 
   ",", "\<\"data/codon_usage/hiv1.txt\"\>", 
   ",", "\<\"data/codon_usage/human.txt\"\>", 
   ",", "\<\"data/codon_usage/lambda.txt\"\>", 
   ",", "\<\"data/codon_usage/phiX174.txt\"\>", 
   ",", "\<\"data/codon_usage/rice.txt\"\>", 
   ",", "\<\"data/codon_usage/yeast.txt\"\>"}], "}"}]], "Output",
 CellChangeTimes->{3.697149419058507*^9, 3.697198684161429*^9, 
  3.697838622077323*^9, 3.701683264253837*^9, 3.701724891591001*^9}]
}, Open  ]],

Cell[CellGroupData[{

Cell[BoxData[{
 RowBox[{"randomnonsyn", "/@", 
  RowBox[{"Complement", "[", 
   RowBox[{"usages", ",", 
    RowBox[{"{", "\"\<data/codon_usage/uniform.txt\>\"", "}"}]}], 
   "]"}]}], "\[IndentingNewLine]", 
 RowBox[{"{", 
  RowBox[{
   RowBox[{"Min", "[", "%", "]"}], ",", 
   RowBox[{"Max", "[", "%", "]"}]}], "}"}]}], "Input",
 CellChangeTimes->{{3.6971493723110933`*^9, 3.697149425881693*^9}}],

Cell[BoxData[
 RowBox[{"{", 
  RowBox[{
  "0.4143581434785309`", ",", "0.4098847249975948`", ",", 
   "0.4147868428897943`", ",", "0.4069166392075658`", ",", 
   "0.4089719321628669`", ",", "0.40405561095274756`", ",", 
   "0.40439371761029297`", ",", "0.4060276968044038`", ",", 
   "0.4113131804634754`", ",", "0.40768512234457893`", ",", 
   "0.41842060336177905`", ",", "0.4033391162831901`"}], "}"}]], "Output",
 CellChangeTimes->{{3.6971494049824743`*^9, 3.6971494281407547`*^9}, 
   3.697198684790147*^9, 3.697838622228303*^9, 3.701683264410111*^9, 
   3.701724891793192*^9}],

Cell[BoxData[
 RowBox[{"{", 
  RowBox[{"0.4033391162831901`", ",", "0.41842060336177905`"}], 
  "}"}]], "Output",
 CellChangeTimes->{{3.6971494049824743`*^9, 3.6971494281407547`*^9}, 
   3.697198684790147*^9, 3.697838622228303*^9, 3.701683264410111*^9, 
   3.701724891801928*^9}]
}, Open  ]],

Cell["Null (4) ti:tv ratio", "Text",
 CellChangeTimes->{{3.697139181345737*^9, 3.697139188504436*^9}, {
  3.697139424460269*^9, 3.697139426108036*^9}, {3.697139463355565*^9, 
  3.6971394694753227`*^9}}],

Cell[CellGroupData[{

Cell[BoxData[
 RowBox[{"randomaasubst", "[", "\"\<data/codon_usage/uniform.txt\>\"", 
  "]"}]], "Input",
 CellChangeTimes->{3.6971390629661303`*^9}],

Cell[BoxData["0.4921374490390217`"], "Output",
 CellChangeTimes->{3.6971390638937187`*^9, 3.697139283339088*^9, 
  3.6971986848456306`*^9, 3.6978386223353662`*^9, 3.701683264471352*^9, 
  3.701724891838192*^9}]
}, Open  ]],

Cell["\<\
Null (5), ti:tv ratio for each codon usage, followed by the minimum and \
maximum ti:tv ratio across codon usages\
\>", "Text",
 CellChangeTimes->{{3.697139418157699*^9, 3.697139471875453*^9}}],

Cell[CellGroupData[{

Cell[BoxData[{
 RowBox[{"randomaasubst", "/@", " ", "usages"}], "\[IndentingNewLine]", 
 RowBox[{"{", 
  RowBox[{
   RowBox[{"Min", "[", "%", "]"}], ",", 
   RowBox[{"Max", "[", "%", "]"}]}], "}"}]}], "Input",
 CellChangeTimes->{{3.697139290015336*^9, 3.69713930959866*^9}}],

Cell[BoxData[
 RowBox[{"{", 
  RowBox[{
  "0.49503328615168124`", ",", "0.4850065714179333`", ",", 
   "0.4821058775907687`", ",", "0.4832597316031509`", ",", 
   "0.48057976395019314`", ",", "0.47607269694098164`", ",", 
   "0.49542659960859553`", ",", "0.4812174229388016`", ",", 
   "0.4852837253475427`", ",", "0.47717536541142425`", ",", 
   "0.49136423134561097`", ",", "0.4921374490390217`", ",", 
   "0.4810836342272148`"}], "}"}]], "Output",
 CellChangeTimes->{
  3.697139122737624*^9, {3.697139298104313*^9, 3.6971393105154552`*^9}, 
   3.697198685131674*^9, 3.697838622623227*^9, 3.70168326476082*^9, 
   3.701724892125394*^9}],

Cell[BoxData[
 RowBox[{"{", 
  RowBox[{"0.47607269694098164`", ",", "0.49542659960859553`"}], 
  "}"}]], "Output",
 CellChangeTimes->{
  3.697139122737624*^9, {3.697139298104313*^9, 3.6971393105154552`*^9}, 
   3.697198685131674*^9, 3.697838622623227*^9, 3.70168326476082*^9, 
   3.701724892132429*^9}]
}, Open  ]],

Cell[BoxData[""], "Input",
 CellChangeTimes->{{3.6971390885327997`*^9, 3.6971390900515337`*^9}}]
}, Open  ]]
}, Open  ]],

Cell[CellGroupData[{

Cell["Analyze Parallelism Data", "Subchapter",
 CellChangeTimes->{{3.6971367183544617`*^9, 3.697136722753318*^9}}],

Cell[CellGroupData[{

Cell["Import Data", "Section",
 CellChangeTimes->{{3.694801726403796*^9, 3.6948017283303413`*^9}}],

Cell[BoxData[
 RowBox[{
  RowBox[{"rawtable", "=", 
   RowBox[{"Rest", "[", 
    RowBox[{"Import", "[", "\"\<data/parallels_table.csv\>\"", "]"}], "]"}]}],
   ";"}]], "Input",
 CellChangeTimes->{{3.694801878928513*^9, 3.6948019928207493`*^9}, {
  3.694802045386858*^9, 3.6948020604335537`*^9}, {3.6948169329929867`*^9, 
  3.694816947382031*^9}, {3.6971343672191877`*^9, 3.697134368011178*^9}}],

Cell[CellGroupData[{

Cell[BoxData[
 RowBox[{"rawtable", "[", 
  RowBox[{"[", "1", "]"}], "]"}]], "Input",
 CellChangeTimes->{{3.694816938354447*^9, 3.694816954229772*^9}}],

Cell[BoxData[
 RowBox[{"{", 
  RowBox[{"\<\"accase\"\>", ",", "7", ",", "\<\"tv\"\>", 
   ",", "\<\"ATH to CTH or TTA\"\>", ",", "\<\"I1781L\"\>", ",", "\<\"I\"\>", 
   ",", "1781", ",", "\<\"L\"\>", 
   ",", "\<\"this replacement is implicated by a mutant engineered by \
\\\\citet{Liu-2007-4942} \"\>", ",", "\<\"Herbicide resistance (ACCase)\"\>", 
   ",", "\<\"in ACCase of herbicide-resistant grasses\"\>", 
   ",", "\<\"Natural\"\>", ",", "\<\"NA\"\>"}], "}"}]], "Output",
 CellChangeTimes->{
  3.6948169546666*^9, 3.694895886907242*^9, 3.695425781397691*^9, 
   3.6971282029045067`*^9, 3.697134372105535*^9, {3.697198316002499*^9, 
   3.6971983231176147`*^9}, 3.6971984276004343`*^9, 3.697198584737073*^9, 
   3.697198685287239*^9, 3.701683275282789*^9, 3.701724892266829*^9}]
}, Open  ]],

Cell[CellGroupData[{

Cell[BoxData[
 RowBox[{
  RowBox[{"rawtable", "[", 
   RowBox[{"[", "1", "]"}], "]"}], "//", "Length"}]], "Input",
 CellChangeTimes->{{3.697198483519649*^9, 3.697198485132992*^9}}],

Cell[BoxData["13"], "Output",
 CellChangeTimes->{3.6971984857951603`*^9, 3.697198584763236*^9, 
  3.6971986853421288`*^9, 3.701683275310504*^9, 3.7017248923203917`*^9}]
}, Open  ]],

Cell["\<\
Entry 1 is the case, 2 is the events, 3 is ti or tv, 12 is whether it is \
experimental or natural.\
\>", "Text",
 CellChangeTimes->{{3.694802176268649*^9, 3.6948021822990303`*^9}, {
   3.694802221122712*^9, 3.6948022773425407`*^9}, 3.69719846742301*^9, {
   3.6971985555658293`*^9, 3.697198555723168*^9}}],

Cell[BoxData[
 RowBox[{
  RowBox[{"studies", "=", 
   RowBox[{"Union", "[", 
    RowBox[{"rawtable", "[", 
     RowBox[{"[", 
      RowBox[{"All", ",", "1"}], "]"}], "]"}], "]"}]}], ";"}]], "Input",
 CellChangeTimes->{{3.694818102012329*^9, 3.694818116548354*^9}}],

Cell[BoxData[
 RowBox[{
  RowBox[{"table", "=", 
   RowBox[{"Table", "[", 
    RowBox[{
     RowBox[{"Select", "[", 
      RowBox[{"rawtable", ",", 
       RowBox[{
        RowBox[{
         RowBox[{
          RowBox[{"#", "[", 
           RowBox[{"[", "1", "]"}], "]"}], "\[Equal]", "study"}], "&&", 
         RowBox[{
          RowBox[{"#", "[", 
           RowBox[{"[", "3", "]"}], "]"}], "\[Equal]", "mut"}]}], "&"}]}], 
      "]"}], ",", 
     RowBox[{"{", 
      RowBox[{"study", ",", "studies"}], "}"}], ",", 
     RowBox[{"{", 
      RowBox[{"mut", ",", 
       RowBox[{"{", 
        RowBox[{"\"\<ti\>\"", ",", "\"\<tv\>\""}], "}"}]}], "}"}]}], "]"}]}], 
  ";"}]], "Input",
 CellChangeTimes->{{3.694818124170463*^9, 3.694818332939795*^9}, {
  3.6948184274482727`*^9, 3.694818461854501*^9}, {3.694818504437517*^9, 
  3.694818539227551*^9}, {3.694818632895503*^9, 3.69481863627951*^9}, {
  3.694818679975292*^9, 3.694818687332985*^9}}],

Cell[BoxData[{
 RowBox[{
  RowBox[{"natural", "=", 
   RowBox[{"Select", "[", 
    RowBox[{"table", ",", 
     RowBox[{
      RowBox[{"If", "[", 
       RowBox[{
        RowBox[{
         RowBox[{"Length", "[", 
          RowBox[{"#", "[", 
           RowBox[{"[", "1", "]"}], "]"}], "]"}], ">", "0"}], ",", 
        RowBox[{
         RowBox[{"#", "[", 
          RowBox[{"[", 
           RowBox[{"1", ",", "1", ",", "12"}], "]"}], "]"}], "\[Equal]", 
         "\"\<Natural\>\""}], ",", 
        RowBox[{
         RowBox[{"#", "[", 
          RowBox[{"[", 
           RowBox[{"2", ",", "1", ",", "12"}], "]"}], "]"}], "\[Equal]", 
         "\"\<Natural\>\""}]}], "]"}], "&"}]}], "]"}]}], 
  ";"}], "\[IndentingNewLine]", 
 RowBox[{
  RowBox[{"experimental", "=", 
   RowBox[{"Select", "[", 
    RowBox[{"table", ",", 
     RowBox[{
      RowBox[{"If", "[", 
       RowBox[{
        RowBox[{
         RowBox[{"Length", "[", 
          RowBox[{"#", "[", 
           RowBox[{"[", "1", "]"}], "]"}], "]"}], ">", "0"}], ",", 
        RowBox[{
         RowBox[{"#", "[", 
          RowBox[{"[", 
           RowBox[{"1", ",", "1", ",", "12"}], "]"}], "]"}], "\[Equal]", 
         "\"\<Experimental\>\""}], ",", 
        RowBox[{
         RowBox[{"#", "[", 
          RowBox[{"[", 
           RowBox[{"2", ",", "1", ",", "12"}], "]"}], "]"}], "\[Equal]", 
         "\"\<Experimental\>\""}]}], "]"}], "&"}]}], "]"}]}], ";"}]}], "Input",\

 CellChangeTimes->{{3.6948186369320517`*^9, 3.69481864945436*^9}, {
  3.6948187015740128`*^9, 3.6948187043559*^9}, {3.694818761131054*^9, 
  3.6948188094399242`*^9}, {3.694818840742773*^9, 3.69481887254907*^9}, {
  3.694818980704833*^9, 3.694819067741455*^9}, {3.6948191000440483`*^9, 
  3.694819437509677*^9}, {3.694819634621709*^9, 3.694819643381328*^9}, {
  3.694819870165897*^9, 3.6948198727636127`*^9}, {3.697127915366878*^9, 
  3.697127922024888*^9}, {3.697198563470598*^9, 3.6971985739076967`*^9}}],

Cell["Set the null expectation for the ti:tv ratio:", "Text",
 CellChangeTimes->{{3.697127924399212*^9, 3.697127938487052*^9}}],

Cell[BoxData[
 RowBox[{
  RowBox[{"null", "=", ".5"}], ";"}]], "Input",
 CellChangeTimes->{{3.6971279395922213`*^9, 3.6971279428385*^9}}]
}, Closed]],

Cell[CellGroupData[{

Cell["Define Functions", "Section",
 CellChangeTimes->{{3.6948222203233337`*^9, 3.694822225441963*^9}}],

Cell[BoxData[{
 RowBox[{
  RowBox[{"MakeSplitList", "[", "tab_", "]"}], ":=", 
  RowBox[{"Table", "[", 
   RowBox[{
    RowBox[{"If", "[", 
     RowBox[{
      RowBox[{
       RowBox[{"tab", "[", 
        RowBox[{"[", 
         RowBox[{"i", ",", "j"}], "]"}], "]"}], "\[Equal]", 
       RowBox[{"{", "}"}]}], ",", 
      RowBox[{"{", "}"}], ",", 
      RowBox[{"tab", "[", 
       RowBox[{"[", 
        RowBox[{"i", ",", "j", ",", "All", ",", "2"}], "]"}], "]"}]}], "]"}], 
    ",", 
    RowBox[{"{", 
     RowBox[{"i", ",", 
      RowBox[{"Length", "[", "tab", "]"}]}], "}"}], ",", 
    RowBox[{"{", 
     RowBox[{"j", ",", 
      RowBox[{"Length", "[", 
       RowBox[{"tab", "[", 
        RowBox[{"[", "i", "]"}], "]"}], "]"}]}], "}"}]}], 
   "]"}]}], "\[IndentingNewLine]", 
 RowBox[{
  RowBox[{"MakeCounts", "[", "tab_", "]"}], ":=", 
  RowBox[{"Flatten", "[", 
   RowBox[{"tab", ",", 
    RowBox[{"{", 
     RowBox[{
      RowBox[{"{", "1", "}"}], ",", 
      RowBox[{"{", 
       RowBox[{"2", ",", "3"}], "}"}]}], "}"}]}], 
   "]"}]}], "\[IndentingNewLine]", 
 RowBox[{
  RowBox[{"MakeTiTv", "[", "tab_", "]"}], ":=", 
  RowBox[{"Map", "[", 
   RowBox[{"Length", ",", "tab", ",", 
    RowBox[{"{", "2", "}"}]}], "]"}]}]}], "Input",
 CellChangeTimes->{{3.694819505073762*^9, 3.694819573387327*^9}, {
  3.694819605752039*^9, 3.6948196184958363`*^9}, {3.694819770529139*^9, 
  3.694819849052574*^9}, {3.694819921779286*^9, 3.694819942584627*^9}, {
  3.6948199758794947`*^9, 3.694820191480522*^9}, {3.694820265381259*^9, 
  3.694820265708933*^9}, {3.694822230659257*^9, 3.6948222309541187`*^9}}],

Cell[BoxData[
 RowBox[{
  RowBox[{"DoCutoffs", "[", 
   RowBox[{"H0ratio_", ",", "data_"}], "]"}], ":=", 
  RowBox[{"Module", "[", 
   RowBox[{
    RowBox[{"{", 
     RowBox[{"h0probability", ",", "currentlist", ",", "splitlist"}], "}"}], 
    ",", "\[IndentingNewLine]", 
    RowBox[{
     RowBox[{"splitlist", "=", 
      RowBox[{"MakeSplitList", "[", "data", "]"}]}], ";", 
     "\[IndentingNewLine]", 
     RowBox[{"h0probability", "=", 
      RowBox[{
       RowBox[{"NSolve", "[", 
        RowBox[{
         RowBox[{
          RowBox[{"p", "/", 
           RowBox[{"(", 
            RowBox[{"1", "-", "p"}], ")"}]}], "\[Equal]", "H0ratio"}], ",", 
         "p"}], "]"}], "[", 
       RowBox[{"[", 
        RowBox[{"1", ",", "1", ",", "2"}], "]"}], "]"}]}], ";", 
     "\[IndentingNewLine]", 
     RowBox[{"Table", "[", "\[IndentingNewLine]", 
      RowBox[{
       RowBox[{
        RowBox[{"currentlist", "=", 
         RowBox[{"Table", "[", 
          RowBox[{
           RowBox[{"Select", "[", 
            RowBox[{
             RowBox[{"splitlist", "[", 
              RowBox[{"[", 
               RowBox[{"i", ",", "j"}], "]"}], "]"}], ",", 
             RowBox[{
              RowBox[{"#", "\[GreaterEqual]", "cutoff"}], "&"}]}], "]"}], ",", 
           RowBox[{"{", 
            RowBox[{"i", ",", 
             RowBox[{"Length", "[", "splitlist", "]"}]}], "}"}], ",", 
           RowBox[{"{", 
            RowBox[{"j", ",", "2"}], "}"}]}], "]"}]}], ";", " ", 
        RowBox[{"(*", 
         RowBox[{"remove", " ", "entries", " ", "below", " ", "cutoff"}], 
         "*)"}], "\[IndentingNewLine]", 
        RowBox[{"currentlist", "=", 
         RowBox[{"Table", "[", 
          RowBox[{
           RowBox[{"Length", "[", 
            RowBox[{"currentlist", "[", 
             RowBox[{"[", 
              RowBox[{"i", ",", "j"}], "]"}], "]"}], " ", "]"}], ",", 
           RowBox[{"{", 
            RowBox[{"i", ",", 
             RowBox[{"Length", "[", "splitlist", "]"}]}], "}"}], ",", 
           RowBox[{"{", 
            RowBox[{"j", ",", "2"}], "}"}]}], "]"}]}], ";", " ", 
        RowBox[{"(*", 
         RowBox[{
         "count", " ", "transition", " ", "and", " ", "transversion", " ", 
          "pathways", " ", "per", " ", "case"}], "*)"}], 
        "\[IndentingNewLine]", 
        RowBox[{"{", 
         RowBox[{"cutoff", ",", "\[IndentingNewLine]", 
          RowBox[{"Total", "[", 
           RowBox[{"currentlist", "[", 
            RowBox[{"[", 
             RowBox[{"All", ",", "1"}], "]"}], "]"}], "]"}], ",", 
          "\[IndentingNewLine]", 
          RowBox[{"Total", "[", 
           RowBox[{"currentlist", "[", 
            RowBox[{"[", 
             RowBox[{"All", ",", "2"}], "]"}], "]"}], "]"}], ",", 
          "\[IndentingNewLine]", 
          RowBox[{
           RowBox[{
            RowBox[{"Total", "[", 
             RowBox[{"currentlist", "[", 
              RowBox[{"[", 
               RowBox[{"All", ",", "1"}], "]"}], "]"}], "]"}], "/", 
            RowBox[{"Total", "[", 
             RowBox[{"currentlist", "[", 
              RowBox[{"[", 
               RowBox[{"All", ",", "2"}], "]"}], "]"}], "]"}]}], " ", "//", 
           "N"}], " ", 
          RowBox[{"(*", "ratio", "*)"}], ",", "\[IndentingNewLine]", 
          RowBox[{
           RowBox[{"(", 
            RowBox[{
             RowBox[{"Switch", "[", 
              RowBox[{"#", ",", "0.", ",", 
               RowBox[{"-", "Infinity"}], ",", "1.", ",", "Infinity", ",", 
               "#", ",", 
               RowBox[{"#", "/", 
                RowBox[{"(", 
                 RowBox[{"1", "-", "#"}], ")"}]}]}], "]"}], "&"}], ")"}], "[", 
           RowBox[{"N", "[", 
            RowBox[{
             RowBox[{"InverseCDF", "[", 
              RowBox[{
               RowBox[{"BinomialDistribution", "[", "\[IndentingNewLine]", 
                RowBox[{
                 RowBox[{
                  RowBox[{"Total", "[", 
                   RowBox[{"currentlist", "[", 
                    RowBox[{"[", 
                    RowBox[{"All", ",", "1"}], "]"}], "]"}], "]"}], "+", 
                  RowBox[{"Total", "[", 
                   RowBox[{"currentlist", "[", 
                    RowBox[{"[", 
                    RowBox[{"All", ",", "2"}], "]"}], "]"}], "]"}]}], ",", 
                 "\[IndentingNewLine]", 
                 RowBox[{
                  RowBox[{"Total", "[", 
                   RowBox[{"currentlist", "[", 
                    RowBox[{"[", 
                    RowBox[{"All", ",", "1"}], "]"}], "]"}], "]"}], "/", 
                  RowBox[{"(", 
                   RowBox[{
                    RowBox[{"Total", "[", 
                    RowBox[{"currentlist", "[", 
                    RowBox[{"[", 
                    RowBox[{"All", ",", "1"}], "]"}], "]"}], "]"}], "+", 
                    RowBox[{"Total", "[", 
                    RowBox[{"currentlist", "[", 
                    RowBox[{"[", 
                    RowBox[{"All", ",", "2"}], "]"}], "]"}], "]"}]}], 
                   ")"}]}]}], "]"}], ",", ".025"}], "]"}], "/", 
             RowBox[{"(", 
              RowBox[{
               RowBox[{"Total", "[", 
                RowBox[{"currentlist", "[", 
                 RowBox[{"[", 
                  RowBox[{"All", ",", "1"}], "]"}], "]"}], "]"}], "+", 
               RowBox[{"Total", "[", 
                RowBox[{"currentlist", "[", 
                 RowBox[{"[", 
                  RowBox[{"All", ",", "2"}], "]"}], "]"}], "]"}]}], ")"}]}], 
            "]"}], "]"}], ",", "\[IndentingNewLine]", 
          RowBox[{
           RowBox[{"(", 
            RowBox[{
             RowBox[{"Switch", "[", 
              RowBox[{"#", ",", "0.", ",", 
               RowBox[{"-", "Infinity"}], ",", "1.", ",", "Infinity", ",", 
               "#", ",", 
               RowBox[{"#", "/", 
                RowBox[{"(", 
                 RowBox[{"1", "-", "#"}], ")"}]}]}], "]"}], "&"}], ")"}], "[", 
           RowBox[{"1", "-", 
            RowBox[{"N", "[", 
             RowBox[{
              RowBox[{"InverseCDF", "[", 
               RowBox[{
                RowBox[{"BinomialDistribution", "[", "\[IndentingNewLine]", 
                 RowBox[{
                  RowBox[{
                   RowBox[{"Total", "[", 
                    RowBox[{"currentlist", "[", 
                    RowBox[{"[", 
                    RowBox[{"All", ",", "1"}], "]"}], "]"}], "]"}], "+", 
                   RowBox[{"Total", "[", 
                    RowBox[{"currentlist", "[", 
                    RowBox[{"[", 
                    RowBox[{"All", ",", "2"}], "]"}], "]"}], "]"}]}], ",", 
                  "\[IndentingNewLine]", 
                  RowBox[{
                   RowBox[{"Total", "[", 
                    RowBox[{"currentlist", "[", 
                    RowBox[{"[", 
                    RowBox[{"All", ",", "2"}], "]"}], "]"}], "]"}], "/", 
                   RowBox[{"(", 
                    RowBox[{
                    RowBox[{"Total", "[", 
                    RowBox[{"currentlist", "[", 
                    RowBox[{"[", 
                    RowBox[{"All", ",", "1"}], "]"}], "]"}], "]"}], "+", 
                    RowBox[{"Total", "[", 
                    RowBox[{"currentlist", "[", 
                    RowBox[{"[", 
                    RowBox[{"All", ",", "2"}], "]"}], "]"}], "]"}]}], 
                    ")"}]}]}], "]"}], ",", ".025"}], "]"}], "/", 
              RowBox[{"(", 
               RowBox[{
                RowBox[{"Total", "[", 
                 RowBox[{"currentlist", "[", 
                  RowBox[{"[", 
                   RowBox[{"All", ",", "1"}], "]"}], "]"}], "]"}], "+", 
                RowBox[{"Total", "[", 
                 RowBox[{"currentlist", "[", 
                  RowBox[{"[", 
                   RowBox[{"All", ",", "2"}], "]"}], "]"}], "]"}]}], ")"}]}], 
             "]"}]}], "]"}], ",", " ", 
          RowBox[{"(*", 
           RowBox[{
           "Binomial", " ", "confidence", " ", "interval", " ", "of", " ", 
            "ratio"}], "*)"}], "\[IndentingNewLine]", 
          RowBox[{"1", "-", 
           RowBox[{"CDF", "[", 
            RowBox[{
             RowBox[{"BinomialDistribution", "[", 
              RowBox[{
               RowBox[{"Total", "[", 
                RowBox[{"Flatten", "[", "currentlist", "]"}], "]"}], ",", 
               "h0probability"}], "]"}], ",", 
             RowBox[{
              RowBox[{"Total", "[", 
               RowBox[{"currentlist", "[", 
                RowBox[{"[", 
                 RowBox[{"All", ",", "1"}], "]"}], "]"}], "]"}], "-", 
              ".5"}]}], " ", 
            RowBox[{"(*", " ", 
             RowBox[{
             "subtracting", " ", ".5", " ", "to", " ", "include", " ", "atom",
               " ", "of", " ", "probability", " ", "at", " ", 
              "observedvalue"}], "*)"}], "]"}]}]}], " ", 
         RowBox[{"(*", 
          RowBox[{"p", "-", "value"}], "*)"}], "}"}]}], "\[IndentingNewLine]",
        "\[IndentingNewLine]", ",", 
       RowBox[{"{", 
        RowBox[{"cutoff", ",", "2", ",", "8"}], "}"}]}], "]"}]}]}], 
   "\[IndentingNewLine]", "]"}]}]], "Input",
 CellChangeTimes->{{3.6948203569133463`*^9, 3.6948203971262903`*^9}, {
   3.694821811853877*^9, 3.69482185436296*^9}, {3.695428486025758*^9, 
   3.695428495437998*^9}, {3.695428561116259*^9, 3.695428719868813*^9}, {
   3.6954287590413427`*^9, 3.6954287667758503`*^9}, {3.695428817668051*^9, 
   3.6954288387533913`*^9}, 3.695428891976838*^9, {3.695428949894384*^9, 
   3.695429001740131*^9}, {3.695429064347327*^9, 3.695429138222116*^9}, {
   3.695429261124473*^9, 3.695429309768456*^9}, {3.695429344762649*^9, 
   3.695429357503031*^9}, {3.695429466500203*^9, 3.695429491929834*^9}, {
   3.6954295762795877`*^9, 3.695429594964491*^9}, {3.697128162591559*^9, 
   3.697128212428145*^9}, {3.697128292692216*^9, 3.697128321378879*^9}}],

Cell[BoxData[
 RowBox[{
  RowBox[{"DoCutoffsEvents", "[", 
   RowBox[{"H0ratio_", ",", "data_"}], "]"}], ":=", 
  RowBox[{"Module", "[", 
   RowBox[{
    RowBox[{"{", 
     RowBox[{
     "h0probability", ",", "currentlist", ",", "splitlist", ",", "resample"}],
      "}"}], ",", "\[IndentingNewLine]", 
    RowBox[{
     RowBox[{"splitlist", "=", 
      RowBox[{"MakeSplitList", "[", "data", "]"}]}], ";", 
     "\[IndentingNewLine]", 
     RowBox[{"h0probability", "=", 
      RowBox[{
       RowBox[{"NSolve", "[", 
        RowBox[{
         RowBox[{
          RowBox[{"p", "/", 
           RowBox[{"(", 
            RowBox[{"1", "-", "p"}], ")"}]}], "\[Equal]", "H0ratio"}], ",", 
         "p"}], "]"}], "[", 
       RowBox[{"[", 
        RowBox[{"1", ",", "1", ",", "2"}], "]"}], "]"}]}], ";", 
     "\[IndentingNewLine]", 
     RowBox[{"Table", "[", "\[IndentingNewLine]", 
      RowBox[{
       RowBox[{
        RowBox[{"currentlist", "=", 
         RowBox[{"Table", "[", 
          RowBox[{
           RowBox[{"Select", "[", 
            RowBox[{
             RowBox[{"splitlist", "[", 
              RowBox[{"[", 
               RowBox[{"i", ",", "j"}], "]"}], "]"}], ",", 
             RowBox[{
              RowBox[{"#", "\[GreaterEqual]", "cutoff"}], "&"}]}], "]"}], ",", 
           RowBox[{"{", 
            RowBox[{"i", ",", 
             RowBox[{"Length", "[", "splitlist", "]"}]}], "}"}], ",", 
           RowBox[{"{", 
            RowBox[{"j", ",", "2"}], "}"}]}], "]"}]}], ";", " ", 
        RowBox[{"(*", 
         RowBox[{"remove", " ", "entries", " ", "below", " ", "cutoff"}], 
         "*)"}], "\[IndentingNewLine]", 
        RowBox[{"Flatten", "[", 
         RowBox[{"{", 
          RowBox[{"cutoff", ",", "\[IndentingNewLine]", 
           RowBox[{"Total", "[", 
            RowBox[{"Flatten", "[", 
             RowBox[{"currentlist", "[", 
              RowBox[{"[", 
               RowBox[{"All", ",", "1"}], "]"}], "]"}], "]"}], "]"}], ",", 
           RowBox[{"(*", " ", "Ti", "*)"}], "\[IndentingNewLine]", 
           RowBox[{"Total", "[", 
            RowBox[{"Flatten", "[", 
             RowBox[{"currentlist", "[", 
              RowBox[{"[", 
               RowBox[{"All", ",", "2"}], "]"}], "]"}], "]"}], "]"}], ",", 
           RowBox[{"(*", " ", "Tv", " ", "*)"}], "\[IndentingNewLine]", 
           RowBox[{
            RowBox[{
             RowBox[{"Total", "[", 
              RowBox[{"Flatten", "[", 
               RowBox[{"currentlist", "[", 
                RowBox[{"[", 
                 RowBox[{"All", ",", "1"}], "]"}], "]"}], "]"}], "]"}], "/", 
             RowBox[{"Total", "[", 
              RowBox[{"Flatten", "[", 
               RowBox[{"currentlist", "[", 
                RowBox[{"[", 
                 RowBox[{"All", ",", "2"}], "]"}], "]"}], "]"}], "]"}]}], " ",
             "//", "N"}], " ", 
           RowBox[{"(*", "ratio", "*)"}], ",", "\[IndentingNewLine]", 
           RowBox[{
            RowBox[{"resample", "=", 
             RowBox[{"Flatten", "[", 
              RowBox[{
               RowBox[{"{", 
                RowBox[{
                 RowBox[{"Transpose", "[", 
                  RowBox[{"{", 
                   RowBox[{
                    RowBox[{"Flatten", "[", 
                    RowBox[{"currentlist", "[", 
                    RowBox[{"[", 
                    RowBox[{"All", ",", "1"}], "]"}], "]"}], "]"}], ",", 
                    RowBox[{"ConstantArray", "[", 
                    RowBox[{"\"\<ti\>\"", ",", 
                    RowBox[{"Length", "[", 
                    RowBox[{"Flatten", "[", 
                    RowBox[{"currentlist", "[", 
                    RowBox[{"[", 
                    RowBox[{"All", ",", "1"}], "]"}], "]"}], "]"}], "]"}]}], 
                    "]"}]}], "}"}], "]"}], ",", "\[IndentingNewLine]", 
                 RowBox[{"Transpose", "[", 
                  RowBox[{"{", 
                   RowBox[{
                    RowBox[{"Flatten", "[", 
                    RowBox[{"currentlist", "[", 
                    RowBox[{"[", 
                    RowBox[{"All", ",", "2"}], "]"}], "]"}], "]"}], ",", 
                    RowBox[{"ConstantArray", "[", 
                    RowBox[{"\"\<tv\>\"", ",", 
                    RowBox[{"Length", "[", 
                    RowBox[{"Flatten", "[", 
                    RowBox[{"currentlist", "[", 
                    RowBox[{"[", 
                    RowBox[{"All", ",", "2"}], "]"}], "]"}], "]"}], "]"}]}], 
                    "]"}]}], "}"}], "]"}]}], "\[IndentingNewLine]", "}"}], 
               ",", "1"}], "]"}]}], ";", "\[IndentingNewLine]", 
            RowBox[{"resample", "=", 
             RowBox[{"RandomChoice", "[", 
              RowBox[{"resample", ",", 
               RowBox[{"{", 
                RowBox[{"10000", " ", 
                 RowBox[{"(*", 
                  RowBox[{
                  "resamplings", " ", "for", " ", "confidence", " ", 
                   "interval"}], "*)"}], ",", 
                 RowBox[{"Length", "[", "resample", "]"}]}], "}"}]}], "]"}]}],
             ";", "\[IndentingNewLine]", 
            RowBox[{"resample", "=", 
             RowBox[{"N", "[", 
              RowBox[{"Table", "[", 
               RowBox[{
                RowBox[{
                 RowBox[{"Total", "[", 
                  RowBox[{
                   RowBox[{"Select", "[", 
                    RowBox[{
                    RowBox[{"resample", "[", 
                    RowBox[{"[", "i", "]"}], "]"}], ",", 
                    RowBox[{
                    RowBox[{
                    RowBox[{"#", "[", 
                    RowBox[{"[", "2", "]"}], "]"}], "\[Equal]", 
                    "\"\<ti\>\""}], "&"}]}], "]"}], "[", 
                   RowBox[{"[", 
                    RowBox[{"All", ",", "1"}], "]"}], "]"}], "]"}], "/", 
                 RowBox[{"Total", "[", 
                  RowBox[{"resample", "[", 
                   RowBox[{"[", 
                    RowBox[{"i", ",", "All", ",", "1"}], "]"}], "]"}], " ", 
                  "]"}]}], ",", 
                RowBox[{"{", 
                 RowBox[{"i", ",", 
                  RowBox[{"Length", "[", "resample", "]"}]}], "}"}]}], "]"}], 
              "]"}]}], ";", "\[IndentingNewLine]", 
            RowBox[{
             RowBox[{"(", 
              RowBox[{
               RowBox[{"Switch", "[", 
                RowBox[{"#", ",", "0.", ",", 
                 RowBox[{"-", "Infinity"}], ",", "1.", ",", "Infinity", ",", 
                 "#", ",", 
                 RowBox[{"#", "/", 
                  RowBox[{"(", 
                   RowBox[{"1", "-", "#"}], ")"}]}]}], "]"}], "&"}], ")"}], "/@", 
             RowBox[{"{", 
              RowBox[{
               RowBox[{"Quantile", "[", 
                RowBox[{"resample", ",", ".025", ",", 
                 RowBox[{"{", 
                  RowBox[{
                   RowBox[{"{", 
                    RowBox[{"1", ",", 
                    RowBox[{"-", "1"}]}], "}"}], ",", 
                   RowBox[{"{", 
                    RowBox[{"0", ",", "1"}], "}"}]}], "}"}]}], "]"}], ",", 
               RowBox[{"Quantile", "[", 
                RowBox[{"resample", ",", ".975", ",", 
                 RowBox[{"{", 
                  RowBox[{
                   RowBox[{"{", 
                    RowBox[{"1", ",", 
                    RowBox[{"-", "1"}]}], "}"}], ",", 
                   RowBox[{"{", 
                    RowBox[{"0", ",", "1"}], "}"}]}], "}"}]}], "]"}]}], 
              "}"}]}]}], "\[IndentingNewLine]", 
           RowBox[{"(*", 
            RowBox[{"Confidence", " ", "interval"}], "*)"}], ",", 
           "\[IndentingNewLine]", 
           RowBox[{
            RowBox[{"1", "-", 
             RowBox[{"CDF", "[", "\[IndentingNewLine]", 
              RowBox[{
               RowBox[{"EmpiricalDistribution", "[", "\[IndentingNewLine]", 
                RowBox[{"Table", "[", 
                 RowBox[{
                  RowBox[{
                   RowBox[{"Flatten", "[", 
                    RowBox[{"currentlist", ",", "2"}], "]"}], ".", 
                   RowBox[{"RandomChoice", "[", 
                    RowBox[{
                    RowBox[{
                    RowBox[{"{", 
                    RowBox[{
                    RowBox[{"1", "-", "h0probability"}], ",", 
                    "h0probability"}], "}"}], "\[Rule]", 
                    RowBox[{"{", 
                    RowBox[{"0", ",", "1"}], "}"}]}], ",", 
                    RowBox[{"Length", "[", 
                    RowBox[{"Flatten", "[", 
                    RowBox[{"currentlist", ",", "2"}], "]"}], "]"}]}], 
                    "]"}]}], ",", 
                  RowBox[{"{", "1000000", " ", 
                   RowBox[{"(*", 
                    RowBox[{
                    RowBox[{"resamplings", " ", "for", " ", "p"}], "-", 
                    "value"}], "*)"}], "}"}]}], "]"}], "\[IndentingNewLine]", 
                "]"}], " ", "\[IndentingNewLine]", ",", 
               RowBox[{
                RowBox[{"Total", "[", 
                 RowBox[{"Flatten", "[", 
                  RowBox[{"currentlist", "[", 
                   RowBox[{"[", 
                    RowBox[{"All", ",", "1"}], "]"}], "]"}], "]"}], "]"}], 
                "-", ".5"}]}], " ", 
              RowBox[{"(*", " ", 
               RowBox[{
               "subtracting", " ", ".5", " ", "to", " ", "include", " ", 
                "atom", " ", "of", " ", "probability", " ", "at", " ", 
                "observedvalue"}], "*)"}], "]"}]}], "//", "N"}]}], " ", 
          RowBox[{"(*", 
           RowBox[{"p", "-", "value"}], "*)"}], "}"}], "]"}]}], 
       "\[IndentingNewLine]", "\[IndentingNewLine]", ",", 
       RowBox[{"{", 
        RowBox[{"cutoff", ",", "2", ",", "8"}], "}"}]}], "]"}]}]}], 
   "\[IndentingNewLine]", "]"}]}]], "Input",
 CellChangeTimes->{{3.6948205351780157`*^9, 3.69482053717655*^9}, {
   3.694820591399819*^9, 3.694820598718143*^9}, {3.694821878989132*^9, 
   3.694821880347063*^9}, {3.694894236731579*^9, 3.694894237590599*^9}, {
   3.694894301916801*^9, 3.694894311281756*^9}, {3.694894385648047*^9, 
   3.6948943880479507`*^9}, {3.694894616903647*^9, 3.694894843564602*^9}, {
   3.6948949342824078`*^9, 3.694895002886362*^9}, {3.695425928475279*^9, 
   3.6954259341680527`*^9}, {3.6954259901156693`*^9, 3.695426050274886*^9}, {
   3.6954261810152607`*^9, 3.69542629996245*^9}, {3.6954263451078787`*^9, 
   3.695426348201973*^9}, {3.695426380241082*^9, 3.6954263829996843`*^9}, {
   3.695426517290352*^9, 3.695426535561759*^9}, {3.695426585041276*^9, 
   3.6954265890404177`*^9}, {3.695426623815493*^9, 3.6954266493420143`*^9}, {
   3.695426690162723*^9, 3.695426749433632*^9}, {3.695426851438636*^9, 
   3.6954269303060083`*^9}, {3.695426983225314*^9, 3.695427064663735*^9}, 
   3.6954271028767138`*^9, {3.695427136738367*^9, 3.6954271604341507`*^9}, {
   3.695427217734901*^9, 3.695427226152713*^9}, {3.6954272730539103`*^9, 
   3.695427398273169*^9}, {3.695427444568527*^9, 3.6954274452157393`*^9}, {
   3.695427518397067*^9, 3.695427527404595*^9}, {3.695427598539228*^9, 
   3.695427610794156*^9}, 3.695427827498345*^9, {3.695427908031294*^9, 
   3.695427937421382*^9}, {3.695428262654942*^9, 3.695428285879375*^9}, {
   3.695428447987105*^9, 3.695428450667877*^9}, {3.697129268474683*^9, 
   3.6971294031115837`*^9}, {3.69712966067624*^9, 3.697129687483246*^9}}]
}, Closed]],

Cell[CellGroupData[{

Cell["Analysis", "Section",
 CellChangeTimes->{{3.694822212332129*^9, 3.694822213338373*^9}}],

Cell[BoxData[{
 RowBox[{
  RowBox[{"exppaths", "=", 
   RowBox[{"DoCutoffs", "[", 
    RowBox[{"null", ",", "experimental"}], "]"}]}], 
  ";"}], "\[IndentingNewLine]", 
 RowBox[{
  RowBox[{"natpaths", "=", 
   RowBox[{"DoCutoffs", "[", 
    RowBox[{"null", ",", "natural"}], "]"}]}], ";"}], "\[IndentingNewLine]", 
 RowBox[{
  RowBox[{"expevents", "=", 
   RowBox[{"DoCutoffsEvents", "[", 
    RowBox[{"null", ",", "experimental"}], "]"}]}], 
  ";"}], "\[IndentingNewLine]", 
 RowBox[{
  RowBox[{"natevents", "=", 
   RowBox[{"DoCutoffsEvents", "[", 
    RowBox[{"null", ",", "natural"}], "]"}]}], ";"}]}], "Input",
 CellChangeTimes->{{3.6971331860292597`*^9, 3.697133263116228*^9}, {
  3.697133555488965*^9, 3.697133556326942*^9}}]
}, Closed]],

Cell[CellGroupData[{

Cell["Output", "Section",
 CellChangeTimes->{{3.697133176670494*^9, 3.697133178085167*^9}}],

Cell["\<\
Format is: Cufoff, # Ti, #Tv, Ratio, confidence bottom, confidence top, \
p-value\
\>", "Text",
 CellChangeTimes->{{3.694822142505199*^9, 3.694822142507106*^9}, {
  3.6948221977524443`*^9, 3.694822200721813*^9}, {3.69542901484877*^9, 
  3.695429028273134*^9}}],

Cell["Main results:", "Text",
 CellChangeTimes->{{3.697133575814105*^9, 3.69713357863783*^9}}],

Cell[CellGroupData[{

Cell[BoxData[
 RowBox[{
  RowBox[{"{", 
   RowBox[{
    RowBox[{"exppaths", "[", 
     RowBox[{"[", "1", "]"}], "]"}], ",", "\[IndentingNewLine]", 
    RowBox[{"expevents", "[", 
     RowBox[{"[", "1", "]"}], "]"}], ",", "\[IndentingNewLine]", 
    RowBox[{"natpaths", "[", 
     RowBox[{"[", "1", "]"}], "]"}], ",", "\[IndentingNewLine]", 
    RowBox[{"natevents", "[", 
     RowBox[{"[", "1", "]"}], "]"}]}], "}"}], "//", "TableForm"}]], "Input",
 CellChangeTimes->{{3.697133488423676*^9, 3.6971335332954473`*^9}, {
  3.6971498486276207`*^9, 3.6971498568243217`*^9}}],

Cell[BoxData[
 TagBox[GridBox[{
    {"2", "43", "20", "2.15`", "1.333333333333333`", "3.8461538461538476`", 
     "1.5899883520908986`*^-8"},
    {"2", "304", "85", "3.5764705882352943`", "1.6775657263717072`", 
     "8.653977203310452`", "0.`"},
    {"2", "28", "27", "1.037037037037037`", "0.6176470588235294`", "1.75`", 
     "0.005280288924296994`"},
    {"2", "132", "99", "1.3333333333333333`", "0.6614036244908726`", 
     "2.6428571428571423`", "0.003046`"}
   },
   GridBoxAlignment->{
    "Columns" -> {{Left}}, "ColumnsIndexed" -> {}, "Rows" -> {{Baseline}}, 
     "RowsIndexed" -> {}},
   GridBoxSpacings->{"Columns" -> {
       Offset[0.27999999999999997`], {
        Offset[2.0999999999999996`]}, 
       Offset[0.27999999999999997`]}, "ColumnsIndexed" -> {}, "Rows" -> {
       Offset[0.2], {
        Offset[0.4]}, 
       Offset[0.2]}, "RowsIndexed" -> {}}],
  Function[BoxForm`e$, 
   TableForm[BoxForm`e$]]]], "Output",
 CellChangeTimes->{{3.6971335140524883`*^9, 3.6971335337905493`*^9}, 
   3.697133759114739*^9, 3.6971498575725946`*^9, 3.6971988872531223`*^9, 
   3.701683481042544*^9, 3.7017250795828333`*^9}]
}, Open  ]],

Cell["Output tables:", "Text",
 CellChangeTimes->{{3.697133580773816*^9, 3.697133583093794*^9}}],

Cell[CellGroupData[{

Cell[BoxData[
 RowBox[{"Export", "[", 
  RowBox[{"\"\<tables/exp_cases_stats.tsv\>\"", ",", "\[IndentingNewLine]", 
   RowBox[{"Join", "[", "\[IndentingNewLine]", 
    RowBox[{
     RowBox[{"{", 
      RowBox[{"{", 
       RowBox[{
       "\"\<cutoff\>\"", ",", "\"\<paths.ti\>\"", ",", "\"\<paths.tv\>\"", 
        " ", ",", "\"\<paths.ratio\>\"", ",", "\"\<paths.p\>\"", ",", 
        "\"\<events.ti\>\"", ",", "\"\<events.tv\>\"", ",", " ", 
        "\"\<events.ratio\>\"", ",", "\"\<events.p\>\""}], "}"}], "}"}], ",", 
     "\[IndentingNewLine]", 
     RowBox[{"Table", "[", 
      RowBox[{
       RowBox[{"Join", "[", 
        RowBox[{
         RowBox[{"exppaths", "[", 
          RowBox[{"[", 
           RowBox[{
            RowBox[{"i", "-", "1"}], ",", 
            RowBox[{"{", 
             RowBox[{"1", ",", "2", ",", "3", ",", "4", ",", "7"}], "}"}]}], 
           "]"}], "]"}], ",", 
         RowBox[{"expevents", "[", 
          RowBox[{"[", 
           RowBox[{
            RowBox[{"i", "-", "1"}], ",", 
            RowBox[{"{", 
             RowBox[{"2", ",", "3", ",", "4", ",", "7"}], "}"}]}], "]"}], 
          "]"}]}], "]"}], "\[IndentingNewLine]", ",", 
       RowBox[{"{", 
        RowBox[{"i", ",", "2", ",", "8"}], "}"}]}], "]"}]}], "]"}]}], 
  "\[IndentingNewLine]", "]"}]], "Input",
 CellChangeTimes->{{3.6971338999943447`*^9, 3.697134091847335*^9}, {
  3.6971343880289087`*^9, 3.6971344465616007`*^9}}],

Cell[BoxData["\<\"tables/exp_cases_stats.tsv\"\>"], "Output",
 CellChangeTimes->{{3.697134081660583*^9, 3.69713409242971*^9}, 
   3.697134447269807*^9, 3.697198887303315*^9, 3.701683481100322*^9, 
   3.701725079609899*^9}]
}, Open  ]],

Cell[CellGroupData[{

Cell[BoxData[
 RowBox[{"Export", "[", 
  RowBox[{"\"\<tables/nat_cases_stats.tsv\>\"", ",", "\[IndentingNewLine]", 
   RowBox[{"Join", "[", "\[IndentingNewLine]", 
    RowBox[{
     RowBox[{"{", 
      RowBox[{"{", 
       RowBox[{
       "\"\<cutoff\>\"", ",", "\"\<paths.ti\>\"", ",", "\"\<paths.tv\>\"", 
        " ", ",", "\"\<paths.ratio\>\"", ",", "\"\<paths.p\>\"", ",", 
        "\"\<events.ti\>\"", ",", "\"\<events.tv\>\"", ",", " ", 
        "\"\<events.ratio\>\"", ",", "\"\<events.p\>\""}], "}"}], "}"}], ",", 
     "\[IndentingNewLine]", 
     RowBox[{"Table", "[", 
      RowBox[{
       RowBox[{"Join", "[", 
        RowBox[{
         RowBox[{"natpaths", "[", 
          RowBox[{"[", 
           RowBox[{
            RowBox[{"i", "-", "1"}], ",", 
            RowBox[{"{", 
             RowBox[{"1", ",", "2", ",", "3", ",", "4", ",", "7"}], "}"}]}], 
           "]"}], "]"}], ",", 
         RowBox[{"natevents", "[", 
          RowBox[{"[", 
           RowBox[{
            RowBox[{"i", "-", "1"}], ",", 
            RowBox[{"{", 
             RowBox[{"2", ",", "3", ",", "4", ",", "7"}], "}"}]}], "]"}], 
          "]"}]}], "]"}], "\[IndentingNewLine]", ",", 
       RowBox[{"{", 
        RowBox[{"i", ",", "2", ",", "8"}], "}"}]}], "]"}]}], "]"}]}], 
  "\[IndentingNewLine]", "]"}]], "Input",
 CellChangeTimes->{{3.697135487837562*^9, 3.697135495405287*^9}}],

Cell[BoxData["\<\"tables/nat_cases_stats.tsv\"\>"], "Output",
 CellChangeTimes->{3.6971354980784683`*^9, 3.69719888735111*^9, 
  3.7016834811498213`*^9, 3.701725079631104*^9}]
}, Open  ]]
}, Open  ]]
}, Open  ]]
},
PrintingStyleEnvironment->"Printout",
WindowSize->{1166, 855},
WindowMargins->{{12, Automatic}, {Automatic, 0}},
PrintingCopies->1,
PrintingPageRange->{1, Automatic},
FrontEndVersion->"10.2 for Mac OS X x86 (32-bit, 64-bit Kernel) (July 6, \
2015)",
StyleDefinitions->"Default.nb"
]
(* End of Notebook Content *)

(* Internal cache information *)
(*CellTagsOutline
CellTagsIndex->{}
*)
(*CellTagsIndex
CellTagsIndex->{}
*)
(*NotebookFileOutline
Notebook[{
Cell[558, 20, 264, 5, 30, "Text"],
Cell[825, 27, 274, 5, 30, "Text"],
Cell[CellGroupData[{
Cell[1124, 36, 211, 4, 28, "Input"],
Cell[1338, 42, 365, 5, 28, "Output"]
}, Open  ]],
Cell[1718, 50, 232, 5, 30, "Text"],
Cell[CellGroupData[{
Cell[1975, 59, 114, 1, 62, "Subchapter"],
Cell[CellGroupData[{
Cell[2114, 64, 94, 1, 64, "Section"],
Cell[2211, 67, 144, 2, 30, "Text"],
Cell[2358, 71, 8706, 264, 1049, "Input"],
Cell[CellGroupData[{
Cell[11089, 339, 474, 9, 28, "Input"],
Cell[11566, 350, 598, 10, 70, "Output"]
}, Open  ]],
Cell[12179, 363, 1815, 47, 46, "Input"],
Cell[13997, 412, 739, 21, 63, "Input"],
Cell[14739, 435, 452, 13, 28, "Input"],
Cell[15194, 450, 1430, 44, 46, "Input"],
Cell[16627, 496, 2842, 78, 80, "Input"],
Cell[19472, 576, 4535, 120, 250, "Input"],
Cell[24010, 698, 1049, 31, 51, "Input"],
Cell[25062, 731, 204, 4, 30, "Text"],
Cell[25269, 737, 2026, 58, 132, "Input"],
Cell[27298, 797, 151, 3, 30, "Text"],
Cell[27452, 802, 3604, 97, 239, "Input"],
Cell[31059, 901, 110, 1, 30, "Text"],
Cell[CellGroupData[{
Cell[31194, 906, 699, 19, 80, "Input"],
Cell[31896, 927, 701, 12, 70, "Output"]
}, Open  ]]
}, Closed]],
Cell[CellGroupData[{
Cell[32646, 945, 91, 1, 50, "Section"],
Cell[32740, 948, 201, 3, 30, "Text"],
Cell[CellGroupData[{
Cell[32966, 955, 171, 3, 28, "Input"],
Cell[33140, 960, 211, 3, 28, "Output"]
}, Open  ]],
Cell[33366, 966, 400, 7, 30, "Text"],
Cell[CellGroupData[{
Cell[33791, 977, 203, 5, 46, "Input"],
Cell[33997, 984, 588, 11, 28, "Output"],
Cell[34588, 997, 249, 5, 28, "Output"]
}, Open  ]],
Cell[34852, 1005, 156, 3, 30, "Text"],
Cell[CellGroupData[{
Cell[35033, 1012, 153, 4, 28, "Input"],
Cell[35189, 1018, 767, 15, 63, "Output"]
}, Open  ]],
Cell[CellGroupData[{
Cell[35993, 1038, 396, 10, 46, "Input"],
Cell[36392, 1050, 582, 11, 28, "Output"],
Cell[36977, 1063, 279, 6, 28, "Output"]
}, Open  ]],
Cell[37271, 1072, 202, 3, 30, "Text"],
Cell[CellGroupData[{
Cell[37498, 1079, 148, 3, 28, "Input"],
Cell[37649, 1084, 210, 3, 28, "Output"]
}, Open  ]],
Cell[37874, 1090, 203, 4, 30, "Text"],
Cell[CellGroupData[{
Cell[38102, 1098, 274, 6, 46, "Input"],
Cell[38379, 1106, 638, 13, 28, "Output"],
Cell[39020, 1121, 302, 7, 28, "Output"]
}, Open  ]],
Cell[39337, 1131, 96, 1, 28, "Input"]
}, Open  ]]
}, Open  ]],
Cell[CellGroupData[{
Cell[39482, 1138, 114, 1, 62, "Subchapter"],
Cell[CellGroupData[{
Cell[39621, 1143, 98, 1, 64, "Section"],
Cell[39722, 1146, 393, 8, 28, "Input"],
Cell[CellGroupData[{
Cell[40140, 1158, 150, 3, 28, "Input"],
Cell[40293, 1163, 783, 13, 70, "Output"]
}, Open  ]],
Cell[CellGroupData[{
Cell[41113, 1181, 180, 4, 28, "Input"],
Cell[41296, 1187, 168, 2, 70, "Output"]
}, Open  ]],
Cell[41479, 1192, 316, 6, 30, "Text"],
Cell[41798, 1200, 264, 7, 28, "Input"],
Cell[42065, 1209, 941, 26, 28, "Input"],
Cell[43009, 1237, 1935, 51, 46, "Input"],
Cell[44947, 1290, 127, 1, 30, "Text"],
Cell[45077, 1293, 137, 3, 28, "Input"]
}, Closed]],
Cell[CellGroupData[{
Cell[45251, 1301, 103, 1, 50, "Section"],
Cell[45357, 1304, 1598, 45, 63, "Input"],
Cell[46958, 1351, 9893, 232, 420, "Input"],
Cell[56854, 1585, 11401, 252, 488, "Input"]
}, Closed]],
Cell[CellGroupData[{
Cell[68292, 1842, 93, 1, 50, "Section"],
Cell[68388, 1845, 732, 20, 80, "Input"]
}, Closed]],
Cell[CellGroupData[{
Cell[69157, 1870, 91, 1, 50, "Section"],
Cell[69251, 1873, 270, 6, 30, "Text"],
Cell[69524, 1881, 94, 1, 30, "Text"],
Cell[CellGroupData[{
Cell[69643, 1886, 569, 13, 80, "Input"],
Cell[70215, 1901, 1131, 25, 94, "Output"]
}, Open  ]],
Cell[71361, 1929, 96, 1, 30, "Text"],
Cell[CellGroupData[{
Cell[71482, 1934, 1432, 35, 114, "Input"],
Cell[72917, 1971, 222, 3, 28, "Output"]
}, Open  ]],
Cell[CellGroupData[{
Cell[73176, 1979, 1377, 34, 114, "Input"],
Cell[74556, 2015, 175, 2, 28, "Output"]
}, Open  ]]
}, Open  ]]
}, Open  ]]
}
]
*)

(* End of internal cache information *)
