# Supplementary material for: Mutational Biases Influence Parallel Adaptation
Source: Mol Biol Evol. 2017 Jun 22;34(9):2163–72. doi: 10.1093/molbev/msx180 (PMC5850294; doi:10.1093/molbev/msx180)
Supplement: Supplementary Data [file msx180_Supp.zip › parallels_table.csv.txt]

case	events	titv	mutation	site	from_Aa	aa_pos	to_Aa	evidence	label	linked_phenotype	target	molecular_effect	long_label	setting	lines
accase	7	tv	ATH to CTH or TTA	I1781L	I	1781	L	this replacement is implicated by a mutant engineered by \citet{Liu-2007-4942}	Herbicide resistance (Poaceae)	Herbicide resistance	ACCase	reduced binding	Herbicide resistance (ACCase of Poaceae)	Natural	NA
accase	2	tv	TGG to TGY	W1999C	W	1999	C	this replacement is implicated by a mutant engineered by \citet{Liu-2007-4942}	Herbicide resistance (Poaceae)	Herbicide resistance	ACCase	reduced binding	Herbicide resistance (ACCase of Poaceae)	Natural	NA
accase	4	tv	TGG to TGY	W2027C	W	2027	C	this replacement is implicated by a mutant engineered by \citet{Liu-2007-4942}	Herbicide resistance (Poaceae)	Herbicide resistance	ACCase	reduced binding	Herbicide resistance (ACCase of Poaceae)	Natural	NA
accase	5	tv	ATH to AAH	I2041N	I	2041	N	this replacement is implicated by a mutant engineered by \citet{Liu-2007-4942}	Herbicide resistance (Poaceae)	Herbicide resistance	ACCase	reduced binding	Herbicide resistance (ACCase of Poaceae)	Natural	NA
accase	5	ti	GAY to GGY	D2078G	D	2078	G	this replacement is implicated by a mutant engineered by \citet{Liu-2007-4942}	Herbicide resistance (Poaceae)	Herbicide resistance	ACCase	reduced binding	Herbicide resistance (ACCase of Poaceae)	Natural	NA
accase	2	ti	TGY to CGY	C2088R	C	2088	R	this replacement is genetically associated with resistance by virtue of being the only replacement consistently distinguishing sensitive and resistant alleles in \citet{Yu-2007-5818}	Herbicide resistance (Poaceae)	Herbicide resistance	ACCase	reduced binding	Herbicide resistance (ACCase of Poaceae)	Natural	NA
benzimidazole	7	ti	GAG to AAG	E198K	E	198	K	this replacement is implicated by the mutant selection of \citet{Jung-1992-5812}, and by genetic association, being found repeatedly (in different species) among one or a few replacements that distinguish resistant and sensitive alleles \citep{Koenraadt-1992-5763}	Benzimidazole resistance (Ascomycota)	Benzimidazole resistance	$\beta$-tubulin	reduced binding	Benzimidazole resistance ($\beta$-tubulin of Ascomycota)	Natural	NA
benzimidazole	5	tv	GAG to GCG	E198A	E	198	A	this replacement is implicated by genetic association, being found repeatedly (in different species) among one or a few replacements that distinguish resistant and sensitive alleles \citep{Koenraadt-1992-5763}	Benzimidazole resistance (Ascomycota)	Benzimidazole resistance	$\beta$-tubulin	reduced binding	Benzimidazole resistance ($\beta$-tubulin of Ascomycota)	Natural	NA
benzimidazole	6	tv	TTY to TAY	F200Y	F	200	Y	this replacement is implicated in resistance by the mutation engineered by \citet{Kwa-1995-5811}	Benzimidazole resistance (Ascomycota)	Benzimidazole resistance	$\beta$-tubulin	reduced binding	Benzimidazole resistance ($\beta$-tubulin of Ascomycota)	Natural	NA
cardenolides	7	tv	CAR to CTR	Q111L	Q	111	L	this replacement is implicated as a strong resistance-conferring mutation in the random mutagenesis of \citet{Croyle-1997-5804}.	Glycoside resistance (Metazoa)	Glycoside resistance	$Na^+/K^+$-ATPase	reduced binding	Glycoside resistance ($Na^+/K^+$-ATPase of Metazoa)	Natural	NA
cardenolides	2	tv	CTR to GTR	L111V	L	111	V	this site is implicated by a strong resistance-conferring mutation in the random mutagenesis of \citet{Croyle-1997-5804}.	Glycoside resistance (Metazoa)	Glycoside resistance	$Na^+/K^+$-ATPase	reduced binding	Glycoside resistance ($Na^+/K^+$-ATPase of Metazoa)	Natural	NA
cardenolides	4	ti	CAR to CGR	Q111R	Q	111	R	the combination of this and N122D confers 1000-fold resistance to ouabain \citep{Price-1988-5834}.	Glycoside resistance (Metazoa)	Glycoside resistance	$Na^+/K^+$-ATPase	reduced binding	Glycoside resistance ($Na^+/K^+$-ATPase of Metazoa)	Natural	NA
cardenolides	2	tv	CCN to GCN	P118A	P	118	A	this site is implicated by a resistant mutant with only a replacement at this site in \citet{Croyle-1997-5804} and in \citealt{Schultheis-1993-5806}	Glycoside resistance (Metazoa)	Glycoside resistance	$Na^+/K^+$-ATPase	reduced binding	Glycoside resistance ($Na^+/K^+$-ATPase of Metazoa)	Natural	NA
cardenolides	4	ti	GGY to AGY	G120R	G	120	R	this replacement, in combination with Q111L and A119S, confers resistance in an engineered mutant \citep{Ujvari-2013-5835}.	Glycoside resistance (Metazoa)	Glycoside resistance	$Na^+/K^+$-ATPase	reduced binding	Glycoside resistance ($Na^+/K^+$-ATPase of Metazoa)	Natural	NA
cardenolides	2	ti	AAY to GAY	N122D	N	122	D	the combination of this and Q111R confers 1000-fold resistance to ouabain \citep{Price-1988-5834}.	Glycoside resistance (Metazoa)	Glycoside resistance	$Na^+/K^+$-ATPase	reduced binding	Glycoside resistance ($Na^+/K^+$-ATPase of Metazoa)	Natural	NA
cardenolides	4	tv	AAY to CAY	N122H	N	122	H	this replacement confers resistance to ouabain when engineered in a \textit{Drosophila} gene and expressed in human kidney cells \citep{Holzinger-1996-5758}	Glycoside resistance (Metazoa)	Glycoside resistance	$Na^+/K^+$-ATPase	reduced binding	Glycoside resistance ($Na^+/K^+$-ATPase of Metazoa)	Natural	NA
cardenolides	2	ti	ATH to GTH	I315V	I	315	V	this replacement is implicated by analysis of the engineered mutants of \citet{Qiu-2005-5807}.	Glycoside resistance (Metazoa)	Glycoside resistance	$Na^+/K^+$-ATPase	reduced binding	Glycoside resistance ($Na^+/K^+$-ATPase of Metazoa)	Natural	NA
crill2000	4	ti	C to T	gene A site 4110	NA	NA	NA	NA	High-T host adaptation ($\phi$X174)	High-T host adaptation	genome	NA	High-T host adaptation (genome of $\phi$X174)	Experimental	NA
crill2000	3	ti	G to A	gene A site 4122	NA	NA	NA	NA	High-T host adaptation ($\phi$X174)	High-T host adaptation	genome	NA	High-T host adaptation (genome of $\phi$X174)	Experimental	NA
crill2000	2	ti	A to G	gene A site 4168	NA	NA	NA	NA	High-T host adaptation ($\phi$X174)	High-T host adaptation	genome	NA	High-T host adaptation (genome of $\phi$X174)	Experimental	NA
crill2000	2	tv	A to C	gene A site 4420	NA	NA	NA	NA	High-T host adaptation ($\phi$X174)	High-T host adaptation	genome	NA	High-T host adaptation (genome of $\phi$X174)	Experimental	NA
crill2000	2	ti	A to G	gene B site 31	NA	NA	NA	NA	High-T host adaptation ($\phi$X174)	High-T host adaptation	genome	NA	High-T host adaptation (genome of $\phi$X174)	Experimental	NA
crill2000	3	tv	G to T	gene C site 319	NA	NA	NA	NA	High-T host adaptation ($\phi$X174)	High-T host adaptation	genome	NA	High-T host adaptation (genome of $\phi$X174)	Experimental	NA
crill2000	4	ti	T to C	gene D site 756	NA	NA	NA	NA	High-T host adaptation ($\phi$X174)	High-T host adaptation	genome	NA	High-T host adaptation (genome of $\phi$X174)	Experimental	NA
crill2000	2	ti	A to G	gene D site 795	NA	NA	NA	NA	High-T host adaptation ($\phi$X174)	High-T host adaptation	genome	NA	High-T host adaptation (genome of $\phi$X174)	Experimental	NA
crill2000	2	ti	G to A	gene J site 905	NA	NA	NA	NA	High-T host adaptation ($\phi$X174)	High-T host adaptation	genome	NA	High-T host adaptation (genome of $\phi$X174)	Experimental	NA
crill2000	3	ti	G to A	gene F site 1025	NA	NA	NA	NA	High-T host adaptation ($\phi$X174)	High-T host adaptation	genome	NA	High-T host adaptation (genome of $\phi$X174)	Experimental	NA
crill2000	4	ti	G to A	gene F site 1305	NA	NA	NA	NA	High-T host adaptation ($\phi$X174)	High-T host adaptation	genome	NA	High-T host adaptation (genome of $\phi$X174)	Experimental	NA
crill2000	4	ti	A to G	gene F site 1305	NA	NA	NA	NA	High-T host adaptation ($\phi$X174)	High-T host adaptation	genome	NA	High-T host adaptation (genome of $\phi$X174)	Experimental	NA
crill2000	2	ti	C to T	gene F site 1533	NA	NA	NA	NA	High-T host adaptation ($\phi$X174)	High-T host adaptation	genome	NA	High-T host adaptation (genome of $\phi$X174)	Experimental	NA
crill2000	2	ti	A to G	gene F site 1565	NA	NA	NA	NA	High-T host adaptation ($\phi$X174)	High-T host adaptation	genome	NA	High-T host adaptation (genome of $\phi$X174)	Experimental	NA
crill2000	2	tv	A to T	gene F site 1613	NA	NA	NA	NA	High-T host adaptation ($\phi$X174)	High-T host adaptation	genome	NA	High-T host adaptation (genome of $\phi$X174)	Experimental	NA
crill2000	4	ti	C to T	gene F site 1727	NA	NA	NA	NA	High-T host adaptation ($\phi$X174)	High-T host adaptation	genome	NA	High-T host adaptation (genome of $\phi$X174)	Experimental	NA
crill2000	4	tv	T to A	gene F site 2009	NA	NA	NA	NA	High-T host adaptation ($\phi$X174)	High-T host adaptation	genome	NA	High-T host adaptation (genome of $\phi$X174)	Experimental	NA
crill2000	3	tv	A to T	gene F site 2009	NA	NA	NA	NA	High-T host adaptation ($\phi$X174)	High-T host adaptation	genome	NA	High-T host adaptation (genome of $\phi$X174)	Experimental	NA
crill2000	3	tv	T to G	gene F site 2167	NA	NA	NA	NA	High-T host adaptation ($\phi$X174)	High-T host adaptation	genome	NA	High-T host adaptation (genome of $\phi$X174)	Experimental	NA
crill2000	2	tv	G to T	gene F site 2167	NA	NA	NA	NA	High-T host adaptation ($\phi$X174)	High-T host adaptation	genome	NA	High-T host adaptation (genome of $\phi$X174)	Experimental	NA
crill2000	2	ti	T to C	gene G site 2591	NA	NA	NA	NA	High-T host adaptation ($\phi$X174)	High-T host adaptation	genome	NA	High-T host adaptation (genome of $\phi$X174)	Experimental	NA
crill2000	4	ti	C to T	gene H site 2980	NA	NA	NA	NA	High-T host adaptation ($\phi$X174)	High-T host adaptation	genome	NA	High-T host adaptation (genome of $\phi$X174)	Experimental	NA
crill2000	3	ti	C to T	gene H site 3120	NA	NA	NA	NA	High-T host adaptation ($\phi$X174)	High-T host adaptation	genome	NA	High-T host adaptation (genome of $\phi$X174)	Experimental	NA
crill2000	2	ti	C to T	gene H site 3337	NA	NA	NA	NA	High-T host adaptation ($\phi$X174)	High-T host adaptation	genome	NA	High-T host adaptation (genome of $\phi$X174)	Experimental	NA
crill2000	4	tv	A to C	gene H site 3378	NA	NA	NA	NA	High-T host adaptation ($\phi$X174)	High-T host adaptation	genome	NA	High-T host adaptation (genome of $\phi$X174)	Experimental	NA
hemoglobins	4	ti	GGY to AGY	G13S	G	13	S	this replacement is implicated by engineered mutants by \citet{Projecto-Garcia-2013-4884}	Altitude adaptation (Aves)	Altitude adaptation	$\beta$-hemoglobin	altered oxygen affinity	Altitude adaptation ($\beta$-hemoglobin of Aves)	Natural	NA
hemoglobins	13	ti	GGY to AGY	G83S	G	83	S	this replacement is implicated by engineered mutants by \citet{Projecto-Garcia-2013-4884}	Altitude adaptation (Aves)	Altitude adaptation	$\beta$-hemoglobin	altered oxygen affinity	Altitude adaptation ($\beta$-hemoglobin of Aves)	Natural	NA
hemoglobins	2	tv	GCN to TCN	A86S	A	86	S	this replacement is implicated by an engineered mutant in \citet{Natarajan-2016-5836}	Altitude adaptation (Aves)	Altitude adaptation	$\beta$-hemoglobin	altered oxygen affinity	Altitude adaptation ($\beta$-hemoglobin of Aves)	Natural	NA
hemoglobins	3	tv	GAY to GAR	D94E	D	94	E	this replacement is implicated by genetic association (it is the only replacement distinguishing the $\beta$-hemoglobins of low- and high-affinity alleles in the crested duck) in \citet{Natarajan-2015-5737}	Altitude adaptation (Aves)	Altitude adaptation	$\beta$-hemoglobin	altered oxygen affinity	Altitude adaptation ($\beta$-hemoglobin of Aves)	Natural	NA
hemoglobins	2	tv	GCN to TCN	A116S	A	116	S	this replacement is implicated by a mutant engineered by \citet{Natarajan-2015-5737}	Altitude adaptation (Aves)	Altitude adaptation	$\beta$-hemoglobin	altered oxygen affinity	Altitude adaptation ($\beta$-hemoglobin of Aves)	Natural	NA
insecticides	9	tv	GCG to TCG	A(Rdl302)S	A	Rdl302	S	this replacement is implicated by genetic association, when resistance maps to a locus that has only this replacement \citep{ffrench-Constant-1993-5801}.	Insecticide resistance (Insecta)	Insecticide resistance	Rdl, Kdr, Ace	reduced binding	Insecticide resistance (Rdl, Kdr, Ace of Insecta)	Natural	NA
insecticides	2	tv	GCG to GGG	A(Rdl302)G	A	Rdl302	G	this replacement is implicated by genetic association, due to instances in which resistance maps to a locus that has only this replacement \citep{ffrench-Constant-1993-5801}	Insecticide resistance (Insecta)	Insecticide resistance	Rdl, Kdr, Ace	reduced binding	Insecticide resistance (Rdl, Kdr, Ace of Insecta)	Natural	NA
insecticides	2	ti	ATG to ACG	M918T	M	918	T	the combination of this change with L1014F is linked genetically to a super-kdr phenotype; some functional effects have been verified experimentally (see \citealt{Soderlund-2005-4943}).	Insecticide resistance (Insecta)	Insecticide resistance	Rdl, Kdr, Ace	reduced binding	Insecticide resistance (Rdl, Kdr, Ace of Insecta)	Natural	NA
insecticides	2	ti	ACH to ATH	T929I	T	929	I	this replacement is implicated in reduced sensitivity by results reported by \citet{Vais-2001-5803}.	Insecticide resistance (Insecta)	Insecticide resistance	Rdl, Kdr, Ace	reduced binding	Insecticide resistance (Rdl, Kdr, Ace of Insecta)	Natural	NA
insecticides	4	tv	TTR to TTY	L1014F	L	1014	F	this replacement is implicated by genetic association, as it is sometimes the only change (Table 2 of \citealt{Soderlund-2005-4943}); some functional effects have been verified experimentally \citep{Vais-2000-5802}.	Insecticide resistance (Insecta)	Insecticide resistance	Rdl, Kdr, Ace	reduced binding	Insecticide resistance (Rdl, Kdr, Ace of Insecta)	Natural	NA
insecticides	5	ti	CTY to TTY	L1014F	L	1014	F	this replacement is implicated by genetic association, as it is sometimes the only change (Table 2 of \citealt{Soderlund-2005-4943}); some functional effects have been verified experimentally \citep{Vais-2000-5802}.	Insecticide resistance (Insecta)	Insecticide resistance	Rdl, Kdr, Ace	reduced binding	Insecticide resistance (Rdl, Kdr, Ace of Insecta)	Natural	NA
insecticides	2	ti	TTR to TCR	L1014S	L	1014	S	this replacement is implicated by genetic association, as it is sometimes the only change (Table 2 of \citealt{Soderlund-2005-4943}).	Insecticide resistance (Insecta)	Insecticide resistance	Rdl, Kdr, Ace	reduced binding	Insecticide resistance (Rdl, Kdr, Ace of Insecta)	Natural	NA
insecticides	3	ti	GGY to AGY	G119S	G	119	S	this replacement is linked genetically to resistance as it sometimes occurs alone in resistant alleles \citep{ffrench-Constant-2004-4941}; effects on sensitivity were verified by genetic engineering in \textit{Drosophila} \citep{Weill-2003-4872}.	Insecticide resistance (Insecta)	Insecticide resistance	Rdl, Kdr, Ace	reduced binding	Insecticide resistance (Rdl, Kdr, Ace of Insecta)	Natural	NA
liao1986	7	tv	GAT to TAT	D80Y	D	80	Y	NA	Kanamycin resistance (\textit{E. coli})	Kanamycin resistance	KNTase	NA	Kanamycin resistance (KNTase of \textit{E. coli})	Experimental	7
liao1986	2	tv	ACG to AAG	T130K	T	130	K	NA	Kanamycin resistance (\textit{E. coli})	Kanamycin resistance	KNTase	NA	Kanamycin resistance (KNTase of \textit{E. coli})	Experimental	7
maclean2010	3	tv	T to G	site 1549	NA	NA	NA	NA	Rifampicin resistance (\textit{P. aeruginosa})	Rifampicin resistance	RNAPol	NA	Rifampicin resistance (RNAPol of \textit{P. aeruginosa})	Experimental	288
maclean2010	4	ti	A to G	site 1553	NA	NA	NA	NA	Rifampicin resistance (\textit{P. aeruginosa})	Rifampicin resistance	RNAPol	NA	Rifampicin resistance (RNAPol of \textit{P. aeruginosa})	Experimental	288
maclean2010	3	tv	A to T	site 1553	NA	NA	NA	NA	Rifampicin resistance (\textit{P. aeruginosa})	Rifampicin resistance	RNAPol	NA	Rifampicin resistance (RNAPol of \textit{P. aeruginosa})	Experimental	288
maclean2010	35	ti	A to G	site 1562	NA	NA	NA	NA	Rifampicin resistance (\textit{P. aeruginosa})	Rifampicin resistance	RNAPol	NA	Rifampicin resistance (RNAPol of \textit{P. aeruginosa})	Experimental	288
maclean2010	2	tv	C to G	site 1563	NA	NA	NA	NA	Rifampicin resistance (\textit{P. aeruginosa})	Rifampicin resistance	RNAPol	NA	Rifampicin resistance (RNAPol of \textit{P. aeruginosa})	Experimental	288
maclean2010	2	ti	A to G	site 1567	NA	NA	NA	NA	Rifampicin resistance (\textit{P. aeruginosa})	Rifampicin resistance	RNAPol	NA	Rifampicin resistance (RNAPol of \textit{P. aeruginosa})	Experimental	288
maclean2010	5	ti	C to T	site 1591	NA	NA	NA	NA	Rifampicin resistance (\textit{P. aeruginosa})	Rifampicin resistance	RNAPol	NA	Rifampicin resistance (RNAPol of \textit{P. aeruginosa})	Experimental	288
maclean2010	3	tv	C to G	site 1591	NA	NA	NA	NA	Rifampicin resistance (\textit{P. aeruginosa})	Rifampicin resistance	RNAPol	NA	Rifampicin resistance (RNAPol of \textit{P. aeruginosa})	Experimental	288
maclean2010	2	ti	C to T	site 1607	NA	NA	NA	NA	Rifampicin resistance (\textit{P. aeruginosa})	Rifampicin resistance	RNAPol	NA	Rifampicin resistance (RNAPol of \textit{P. aeruginosa})	Experimental	288
maclean2010	4	ti	C to T	site 1736	NA	NA	NA	NA	Rifampicin resistance (\textit{P. aeruginosa})	Rifampicin resistance	RNAPol	NA	Rifampicin resistance (RNAPol of \textit{P. aeruginosa})	Experimental	288
maclean2010	9	ti	T to C	site 449	NA	NA	NA	NA	Rifampicin resistance (\textit{P. aeruginosa})	Rifampicin resistance	RNAPol	NA	Rifampicin resistance (RNAPol of \textit{P. aeruginosa})	Experimental	288
meyer2010	3	ti	A to G	gene J site 386	NA	NA	NA	NA	Host adaptation (Lambda)	Host adaptation	J protein	NA	Host adaptation (Tail tip of Lambda)	Experimental	48
meyer2010	7	ti	C to T	gene J site 2879	NA	NA	NA	NA	Host adaptation (Lambda)	Host adaptation	J protein	NA	Host adaptation (Tail tip of Lambda)	Experimental	48
meyer2010	10	ti	C to T	gene J site 2969	NA	NA	NA	NA	Host adaptation (Lambda)	Host adaptation	J protein	NA	Host adaptation (Tail tip of Lambda)	Experimental	48
meyer2010	2	tv	C to A	gene J site 2988	NA	NA	NA	NA	Host adaptation (Lambda)	Host adaptation	J protein	NA	Host adaptation (Tail tip of Lambda)	Experimental	48
meyer2010	13	ti	A to G	gene J site 2989	NA	NA	NA	NA	Host adaptation (Lambda)	Host adaptation	J protein	NA	Host adaptation (Tail tip of Lambda)	Experimental	48
meyer2010	11	tv	T to G	gene J site 2991	NA	NA	NA	NA	Host adaptation (Lambda)	Host adaptation	J protein	NA	Host adaptation (Tail tip of Lambda)	Experimental	48
meyer2010	16	ti	C to T	gene J site 2999	NA	NA	NA	NA	Host adaptation (Lambda)	Host adaptation	J protein	NA	Host adaptation (Tail tip of Lambda)	Experimental	48
meyer2010	2	ti	A to G	gene J site 3031	NA	NA	NA	NA	Host adaptation (Lambda)	Host adaptation	J protein	NA	Host adaptation (Tail tip of Lambda)	Experimental	48
meyer2010	2	tv	C to A	gene J site 3033	NA	NA	NA	NA	Host adaptation (Lambda)	Host adaptation	J protein	NA	Host adaptation (Tail tip of Lambda)	Experimental	48
meyer2010	26	ti	A to G	gene J site 3034	NA	NA	NA	NA	Host adaptation (Lambda)	Host adaptation	J protein	NA	Host adaptation (Tail tip of Lambda)	Experimental	48
meyer2010	2	ti	A to G	gene J site 3118	NA	NA	NA	NA	Host adaptation (Lambda)	Host adaptation	J protein	NA	Host adaptation (Tail tip of Lambda)	Experimental	48
meyer2010	24	ti	C to T	gene J site 3119	NA	NA	NA	NA	Host adaptation (Lambda)	Host adaptation	J protein	NA	Host adaptation (Tail tip of Lambda)	Experimental	48
meyer2010	2	tv	A to C	gene J site 3145	NA	NA	NA	NA	Host adaptation (Lambda)	Host adaptation	J protein	NA	Host adaptation (Tail tip of Lambda)	Experimental	48
meyer2010	3	tv	C to G	gene J site 3147	NA	NA	NA	NA	Host adaptation (Lambda)	Host adaptation	J protein	NA	Host adaptation (Tail tip of Lambda)	Experimental	48
meyer2010	5	ti	C to T	gene J site 3227	NA	NA	NA	NA	Host adaptation (Lambda)	Host adaptation	J protein	NA	Host adaptation (Tail tip of Lambda)	Experimental	48
meyer2010	10	ti	T to C	gene J site 3230	NA	NA	NA	NA	Host adaptation (Lambda)	Host adaptation	J protein	NA	Host adaptation (Tail tip of Lambda)	Experimental	48
meyer2010	4	ti	T to C	gene J site 3248	NA	NA	NA	NA	Host adaptation (Lambda)	Host adaptation	J protein	NA	Host adaptation (Tail tip of Lambda)	Experimental	48
meyer2010	12	ti	C to T	gene J site 3310	NA	NA	NA	NA	Host adaptation (Lambda)	Host adaptation	J protein	NA	Host adaptation (Tail tip of Lambda)	Experimental	48
meyer2010	35	ti	G to A	gene J site 3319	NA	NA	NA	NA	Host adaptation (Lambda)	Host adaptation	J protein	NA	Host adaptation (Tail tip of Lambda)	Experimental	48
meyer2010	5	ti	A to G	gene J site 3320	NA	NA	NA	NA	Host adaptation (Lambda)	Host adaptation	J protein	NA	Host adaptation (Tail tip of Lambda)	Experimental	48
meyer2010	22	tv	T to A	gene J site 3321	NA	NA	NA	NA	Host adaptation (Lambda)	Host adaptation	J protein	NA	Host adaptation (Tail tip of Lambda)	Experimental	48
meyer2010	7	ti	T to C	gene J site 3380	NA	NA	NA	NA	Host adaptation (Lambda)	Host adaptation	J protein	NA	Host adaptation (Tail tip of Lambda)	Experimental	48
opsins	6	tv	TCN to GCN	S180A	S	180	A	this replacement is implicated by engineered changes by \citet{Asenjo-1994-5808}	Trichromatic vision (Vertebrata)	Trichromatic vision	Opsins	altered absorbance	Trichromatic vision (Opsins of Vertebrata)	Natural	NA
opsins	2	ti	CAY to TAY	H197Y	H	197	Y	this replacement is implicated by the 5-sites rule in \citet{Yokoyama-2001-4945}	Trichromatic vision (Vertebrata)	Trichromatic vision	Opsins	altered absorbance	Trichromatic vision (Opsins of Vertebrata)	Natural	NA
opsins	4	tv	TAY to TTY	Y277F	Y	277	F	this replacement is implicated by engineered changes by \citet{Asenjo-1994-5808}	Trichromatic vision (Vertebrata)	Trichromatic vision	Opsins	altered absorbance	Trichromatic vision (Opsins of Vertebrata)	Natural	NA
opsins	5	ti	ACN to GCN	T285A	T	285	A	this replacement is implicated by engineered changes by \citet{Asenjo-1994-5808}	Trichromatic vision (Vertebrata)	Trichromatic vision	Opsins	altered absorbance	Trichromatic vision (Opsins of Vertebrata)	Natural	NA
opsins	2	tv	GCN to TCN	A308S	A	308	S	this replacement is implicated by the 5-sites rule in \citet{Yokoyama-2001-4945}	Trichromatic vision (Vertebrata)	Trichromatic vision	Opsins	altered absorbance	Trichromatic vision (Opsins of Vertebrata)	Natural	NA
prestins	3	tv	AAY to ACY	N7T	N	7	T	this replacement is implicated by mutants engineered by \citet{Liu-2014-5587}	Echolocation (Mammalia)	Echolocation	Prestin		Echolocation (Prestin of Mammalia)	Natural	NA
prestins	2	ti	ATH to ACH	I384T	I	384	T	this replacement is implicated by mutants engineered by \citet{Liu-2014-5587}	Echolocation (Mammalia)	Echolocation	Prestin		Echolocation (Prestin of Mammalia)	Natural	NA
prestins	2	tv	TCN to GCN	S392A	S	392	A	this replacement is implicated by mutants engineered by \citet{Liu-2014-5587}	Echolocation (Mammalia)	Echolocation	Prestin		Echolocation (Prestin of Mammalia)	Natural	NA
prestins	2	ti	CTY to TTY	L566F	L	566	F	this replacement is implicated by mutants engineered by \citet{Liu-2014-5587}	Echolocation (Mammalia)	Echolocation	Prestin		Echolocation (Prestin of Mammalia)	Natural	NA
prestins	2	ti	AAY to AGY	N685S	N	685	S	this replacement is implicated by mutants engineered by \citet{Liu-2014-5587}	Echolocation (Mammalia)	Echolocation	Prestin		Echolocation (Prestin of Mammalia)	Natural	NA
ribonucleases	2	ti	CGR to CAR	R4Q	R	4	Q	this replacement is implicated (in combination with the other two) by a mutant engineered by \citet{Zhang-2006-5586}	Foregut fermentation (Vertebrata)	Foregut fermentation	Ribonucleases	low-pH activity	Foregut fermentation (Ribonucleases of Vertebrata)	Natural	NA
ribonucleases	4	ti	AAR to GAR	K6E	K	6	E	this replacement is implicated (in combination with the other two) by a mutant engineered by \citet{Zhang-2006-5586}	Foregut fermentation (Vertebrata)	Foregut fermentation	Ribonucleases	low-pH activity	Foregut fermentation (Ribonucleases of Vertebrata)	Natural	NA
ribonucleases	4	ti	CGG to TGG	R39W	R	39	W	this replacement is implicated (in combination with the other two) by a mutant engineered by \citet{Zhang-2006-5586}	Foregut fermentation (Vertebrata)	Foregut fermentation	Ribonucleases	low-pH activity	Foregut fermentation (Ribonucleases of Vertebrata)	Natural	NA
ritonavir	25	ti	ATH to GTH	I54V	I	54	V	this replacement is implicated by genetic association with resistance in \citet{Molla-1996-4975}	Growth in Ritonavir (HIV1)	Growth in Ritonavir	Protease	(not assayed)	Growth in Ritonavir (Protease of HIV1)	Natural	NA
ritonavir	7	ti	ATH to GTH	I84V	I	84	V	this replacement is implicated by genetic association with resistance in \citet{Molla-1996-4975}	Growth in Ritonavir (HIV1)	Growth in Ritonavir	Protease	(not assayed)	Growth in Ritonavir (Protease of HIV1)	Natural	NA
ritonavir	9	ti	AAR to AGR	K20R	K	20	R	this replacement is implicated by genetic association with resistance in \citet{Molla-1996-4975}	Growth in Ritonavir (HIV1)	Growth in Ritonavir	Protease	(not assayed)	Growth in Ritonavir (Protease of HIV1)	Natural	NA
ritonavir	4	tv	YTG to ATG	L90M	L	90	M	this replacement is implicated by genetic association with resistance in \citet{Molla-1996-4975}	Growth in Ritonavir (HIV1)	Growth in Ritonavir	Protease	(not assayed)	Growth in Ritonavir (Protease of HIV1)	Natural	NA
rokyta2005	5	ti	CCN to TCN	P(F355)S	P	F355	S	NA	Increased fitness ($\phi$X174)	Increased fitness	genome	NA	Increased fitness (genome of $\phi$X174)	Experimental	20
rokyta2005	2	ti	ATG to ATA	M(F416)I	M	F416	I	NA	Increased fitness ($\phi$X174)	Increased fitness	genome	NA	Increased fitness (genome of $\phi$X174)	Experimental	20
rokyta2005	6	ti	GCN to GTN	A(J15)V	A	J15	V	NA	Increased fitness ($\phi$X174)	Increased fitness	genome	NA	Increased fitness (genome of $\phi$X174)	Experimental	20
tetrodotoxin	2	ti	TAY to TGY	Y(DI.p2)C	Y	DI.p2	C	this replacement is implicated in reduced toxin affinity by a mutation engineered by \citet{Venkatesh-2005-5799}.	Tetrodotoxin resistance (Vertebrata)	Tetrodotoxin resistance	Na channels	reduced binding	Tetrodotoxin resistance (Na channels of Vertebrata)	Natural	NA
tetrodotoxin	2	tv	GAR to GAY	E(DII.p4)D	E	DII.p4	D	this replacement is implicated in toxin resistance by a mutation engineered by \citet{Bricelj-2005-5800}.	Tetrodotoxin resistance (Vertebrata)	Tetrodotoxin resistance	Na channels	reduced binding	Tetrodotoxin resistance (Na channels of Vertebrata)	Natural	NA
tetrodotoxin	2	tv	ACN to TCN or ACY to AGY	T(DII.p5)S	T	DII.p5	S	this site is implicated in toxin affinity by mutations engineered by \citet{Choudhary-2003-5797}.	Tetrodotoxin resistance (Vertebrata)	Tetrodotoxin resistance	Na channels	reduced binding	Tetrodotoxin resistance (Na channels of Vertebrata)	Natural	NA
tetrodotoxin	6	ti	ATG to ACG	M(DIII.p4)T	M	DIII.p4	T	this replacement is implicated in decreased toxin affinity by a mutant engineered by \citet{Jost-2008-4939}.	Tetrodotoxin resistance (Vertebrata)	Tetrodotoxin resistance	Na channels	reduced binding	Tetrodotoxin resistance (Na channels of Vertebrata)	Natural	NA
tetrodotoxin	2	tv	GAY to GAR	D(DIII.p5)E	D	DIII.p5	E	this site is implicated by replacements that affect toxin affinity in \citet{Terlau-1991-5798} and \citet{Choudhary-2003-5797}, though the reported effects are modest in both studies.	Tetrodotoxin resistance (Vertebrata)	Tetrodotoxin resistance	Na channels	reduced binding	Tetrodotoxin resistance (Na channels of Vertebrata)	Natural	NA
tetrodotoxin	3	tv	GCN to GGN	A1529G	A	1529	G	this replacement is implicated in modest changes in toxin affinity by a mutant engineered by \citet{Jost-2008-4939}.	Tetrodotoxin resistance (Vertebrata)	Tetrodotoxin resistance	Na channels	reduced binding	Tetrodotoxin resistance (Na channels of Vertebrata)	Natural	NA
tetrodotoxin	3	tv	ATC to ATG	I1561M	I	1561	M	this site is implicated in toxin affinity by a replacement engineered in a homolog by \citet{Geffeney-2005-5796}.	Tetrodotoxin resistance (Vertebrata)	Tetrodotoxin resistance	Na channels	reduced binding	Tetrodotoxin resistance (Na channels of Vertebrata)	Natural	NA
tetrodotoxin	3	ti	GAY to AAY	D(DIV.p4)N	D	DIV.p4	N	this replacement is implicated in modest changes in affinity by a mutant engineered by \citet{Choudhary-2003-5797}; other replacements at this site have greater effects.	Tetrodotoxin resistance (Vertebrata)	Tetrodotoxin resistance	Na channels	reduced binding	Tetrodotoxin resistance (Na channels of Vertebrata)	Natural	NA
