# Supplementary material for: Mutational Biases Influence Parallel Adaptation
Source: Mol Biol Evol. 2017 Jun 22;34(9):2163–72. doi: 10.1093/molbev/msx180 (PMC5850294; doi:10.1093/molbev/msx180)
Supplement: Supplementary Data [file msx180_Supp.zip › parallels_table_meta.csv.txt]

"column","type","description"
"case","factor","shortcode for this case"
"events","whole number","number of events of this type"
"titv","factor","mutation category of ti or tv"
"mutation","string","the single-nucleotide or codon mutation"
"site","string","the position or amino acid change associated with the mutation"
"from_Aa","character","the source amino acid where available"
"aa_pos","string","the position where available (not necessarily an integer)"
"to_Aa","character","the destination amino acid where available"
"evidence","string","(natural cases only) description of evidence implicating this replacement or this site"
"label","string","display label for this case"
"context","string","description of biological context"
"target","string","the detection target"
"molecular_effect","string","where known, the molecular effect of the mutation"
"long_label","string","an informative display label"
"setting","factor","whether a case is experimental or natural"
"lines","integer","for experimental cases, the number of lines (where applicable)"
