# Supplementary material for: Mutational Biases Influence Parallel Adaptation
Source: Mol Biol Evol. 2017 Jun 22;34(9):2163–72. doi: 10.1093/molbev/msx180 (PMC5850294; doi:10.1093/molbev/msx180)
Supplement: Supplementary Data [file msx180_Supp.zip › README.md.txt]

# README for supplementary data from "Mutation bias influences parallel adaptation"

## General information 

This file, together with the files listed below, make up the supplementary data package for "Mutation bias influences parallel adaptation" by 

* Arlin Stoltzfus (arlin@umd.edu), IBBR, 9600 Gudelsky Drive, Rockville, MD 20850
* David McCandlish (mccandlish@cshl.edu), Simons Center for Quantitative Biology, Cold Spring Harbor Laboratory, Cold Spring Harbor, New York 11724

The purpose of this package is to support the manuscript review process, and to make the data and analysis methods available for other scientists to review and re-use.  

This study is a meta-analysis, based on the published literature.  The criteria used to identify published studies and to evaluate reported parallels are described in the Methods section of the manuscript.  This information, together with the narrative description in the file "parallels_description.pdf", provides the kind of information needed to evaluate the suitability of the data for a given purpose. 

Please contact AS if you have questions about the data, and DM if you have questions about the statistical analysis.  

## Files

Note that the suffix ".txt" was added to the "*.csv" and *.nb" files for compatibility with MBE file upload requirements. 

* README.md 
   * this file, in markdown format
* parallels\_description.pdf 
   * Portable Document Format (PDF)
   * narrative description of 5 experimental and 10 natural cases
   * evidence supporting each individual path
   * should match exactly with data in parallels\_table.tsv 
* parallels\_table.csv 
   * comma-separated-values format
   * complete list of parallel paths
   * serves as input for parallels\_analysis.mnb
* parallels\_table\_meta.csv 
   * comma-separated-values format
   * describes each column in parallels\_table.csv
* parallels_analysis.nb
   * Mathematica notebook format
   * includes all statistical tests (estimated run time: 15 minutes)

## Sanity checks

The parallels table is auto-generated from the source of parallels\_description.pdf.  The information should match exactly between the two. The following may be used to check for correct processing of the data in the parallels table.  
* There are 118 paths including 63 experimental and 55 natural
* There are 620 events including 436 transitions and 184 transversions
* Assigned titv values are consistent with the designated mutation 
* Codons and amino acids are consistent with the canonical genetic code
